# Supplementary material for: Poly[μ2-aqua-aqua-μ5-naphthalene-2,7-disulfonato-strontium]
Source: Acta Crystallogr Sect E Struct Rep Online. 2011 Nov 19;67(Pt 12):m1787. doi: 10.1107/S1600536811047313 (PMC3238698; doi:10.1107/S1600536811047313)
Supplement: Supplementary file 1 [file e-67-m1787-sup1.cif]

##############################################################################
#                                                                            #
# This CIF contains the data in a paper accepted for publication in          #
# Acta Crystallographica Section E. It conforms to the requirements of       #
# Notes for Authors for Acta Crystallographica Section E, and has been       #
# peer reviewed under the auspices of the IUCr Commission on Journals.       #
#                                                                            #
# Full details of the Crystallographic Information File format               #
# are given in the paper "The Crystallographic Information File (CIF):       #
# a New Standard Archive File for Crystallography" by S. R. Hall, F. H.      #
# Allen and I. D. Brown [Acta Cryst. (1991), A47, 655-685].                  #
#                                                                            #
# The current version of the core CIF dictionary is obtainable from          #
# ftp://ftp.iucr.org/pub/cif_core.dic.                                       #
#                                                                            #
# Software is freely available for graphical display of the structure(s)     #
# in this CIF. For information consult the CIF software page                 #
# http://www.iucr.org/resources/cif/software.                                #
#                                                                            #
# This file may be used for bona fide research purposes within the           #
# scientific community so long as proper attribution is given to the journal # 
# article from which it was obtained.                                        #
#                                                                            #
##############################################################################
data_global
_audit_creation_method     SHELXL-97
_journal_date_recd_electronic     2011-11-04
_journal_date_accepted     2011-11-08
_journal_name_full     'Acta Crystallographica, Section E'
_journal_year     2011
_journal_volume     67
_journal_issue     12
_journal_page_first     m1787
_journal_page_last     m1787
_journal_paper_category     QM
_journal_coeditor_code     XU5381
_publ_contact_author
;
     Dr. Seik Weng Ng
     Department of Chemistry
     University of Malaya
     50603 Kuala Lumpur
     Malaysia
;
_publ_contact_author_email     seikweng@um.edu.my
_publ_contact_author_fax     '03 7967 4193'
_publ_contact_author_phone     '03 7967 6778'
_publ_section_title
;
Poly[\m~2~-aqua-aqua-\m~5~-naphthalene-2,7-disulfonato-strontium]
;
loop_
    _publ_author_name
    _publ_author_address
    'Gao, Shan'
;
Key Laboratory of Functional Inorganic Material Chemistry
Ministry of Education
Heilongjiang University
Harbin 150080
People's Republic of China
;
    'Ng, Seik Weng'
;
Department of Chemistry
University of Malaya
50603 Kuala Lumpur
Malaysia
and
Chemistry Department
Faculty of Science
King Abdulaziz University
PO Box 80203 Jeddah
Saudi Arabia
;
data_I
_audit_creation_method     SHELXL-97
_chemical_name_systematic
;
Poly[\m~2~-aqua-aqua-\m~5~-naphthalene-2,7-disulfonato-strontium]
;
_chemical_name_common     ?
_chemical_formula_moiety     'C10 H10 O8 S2 Sr'
_chemical_formula_sum     'C10 H10 O8 S2 Sr'
_chemical_formula_iupac     '[Sr (C10 H6 O6 S2) (H2 O)2]'
_chemical_formula_weight     409.92
_chemical_melting_point     ?
_symmetry_cell_setting     orthorhombic
_symmetry_space_group_name_H-M     'P n a 21'
_symmetry_space_group_name_Hall     'P 2c -2n'
loop_
    _symmetry_equiv_pos_as_xyz
    'x, y, z'
    '-x, -y, z+1/2'
    'x+1/2, -y+1/2, z'
    '-x+1/2, y+1/2, z+1/2'
_cell_length_a     13.064(6)
_cell_length_b     19.324(9)
_cell_length_c     5.1989(17)
_cell_angle_alpha     90.00
_cell_angle_beta     90.00
_cell_angle_gamma     90.00
_cell_volume     1312.5(9)
_cell_formula_units_Z     4
_cell_measurement_reflns_used     10271
_cell_measurement_theta_min     3.12
_cell_measurement_theta_max     27.48
_cell_measurement_temperature     293(2)
_exptl_crystal_description     prism
_exptl_crystal_colour     colorless
_exptl_crystal_size_max     0.18
_exptl_crystal_size_mid     0.12
_exptl_crystal_size_min     0.12
_exptl_crystal_density_diffrn     2.075
_exptl_crystal_density_meas     ?
_exptl_crystal_density_method     'not measured'
_exptl_crystal_F_000     816
_exptl_absorpt_coefficient_mu     4.463
_exptl_absorpt_correction_type     multi-scan
_exptl_absorpt_process_details     '(ABSCOR; Higashi, 1995)'
_exptl_absorpt_correction_T_min     0.5005
_exptl_absorpt_correction_T_max     0.6164
_diffrn_ambient_temperature     293(2)
_diffrn_radiation_type     MoK\a
_diffrn_radiation_wavelength     0.71073
_diffrn_radiation_source     'fine-focus sealed tube'
_diffrn_radiation_monochromator     graphite
_diffrn_measurement_device_type     'Rigaku R-AXIS RAPID IP'
_diffrn_measurement_method     '\w scan'
_diffrn_detector_area_resol_mean     ?
_diffrn_reflns_number     11845
_diffrn_reflns_av_R_equivalents     0.0398
_diffrn_reflns_av_sigmaI/netI     0.0421
_diffrn_reflns_theta_min     3.12
_diffrn_reflns_theta_max     27.48
_diffrn_reflns_theta_full     27.48
_diffrn_measured_fraction_theta_max     0.996
_diffrn_measured_fraction_theta_full     0.996
_diffrn_reflns_limit_h_min     -16
_diffrn_reflns_limit_h_max     16
_diffrn_reflns_limit_k_min     -24
_diffrn_reflns_limit_k_max     25
_diffrn_reflns_limit_l_min     -6
_diffrn_reflns_limit_l_max     6
_diffrn_standards_number     0
_diffrn_standards_interval_count     0
_diffrn_standards_interval_time     0
_diffrn_standards_decay_%     0
_reflns_number_total     2962
_reflns_number_gt     2646
_reflns_threshold_expression     I>2\s(I)
_refine_ls_structure_factor_coef     Fsqd
_refine_ls_matrix_type     full
_refine_ls_R_factor_all     0.0327
_refine_ls_R_factor_gt     0.0277
_refine_ls_wR_factor_gt     0.0682
_refine_ls_wR_factor_ref     0.0705
_refine_ls_goodness_of_fit_ref     1.042
_refine_ls_restrained_S_all     1.041
_refine_ls_number_reflns     2962
_refine_ls_number_parameters     190
_refine_ls_number_restraints     1
_refine_ls_hydrogen_treatment     constr
_refine_ls_weighting_scheme     calc
_refine_ls_weighting_details
                 'calc w=1/[\s^2^(Fo^2^)+(0.0383P)^2^] where P=(Fo^2^+2Fc^2^)/3'
_atom_sites_solution_hydrogens     geom
_atom_sites_solution_primary     direct
_atom_sites_solution_secondary     difmap
_refine_ls_shift/su_max     0.001
_refine_ls_shift/su_mean     0.001
_refine_diff_density_max     0.600
_refine_diff_density_min     -0.505
_refine_ls_extinction_method     none
_refine_ls_extinction_coef     ?
_refine_ls_abs_structure_details     'Flack (1983), 1584 Friedel pairs'
_refine_ls_abs_structure_Flack     -0.011(6)
loop_
    _atom_type_symbol
    _atom_type_description
    _atom_type_scat_dispersion_real
    _atom_type_scat_dispersion_imag
    _atom_type_scat_source
    'C' 'C' 0.0033 0.0016
                         'International Tables Vol C Tables 4.2.6.8 and 6.1.1.4'
    'H' 'H' 0.0000 0.0000
                         'International Tables Vol C Tables 4.2.6.8 and 6.1.1.4'
    'O' 'O' 0.0106 0.0060
                         'International Tables Vol C Tables 4.2.6.8 and 6.1.1.4'
    'S' 'S' 0.1246 0.1234
                         'International Tables Vol C Tables 4.2.6.8 and 6.1.1.4'
    'Sr' 'Sr' -1.5307 3.2498
                         'International Tables Vol C Tables 4.2.6.8 and 6.1.1.4'
_computing_data_collection     'RAPID-AUTO (Rigaku, 1998)'
_computing_cell_refinement     'RAPID-AUTO (Rigaku, 1998)'
_computing_data_reduction     'CrystalClear (Rigaku/MSC, 2002)'
_computing_structure_solution     'SHELXS97 (Sheldrick, 2008)'
_computing_structure_refinement     'SHELXL97 (Sheldrick, 2008)'
_computing_molecular_graphics     'X-SEED (Barbour, 2001)'
_computing_publication_material     'publCIF (Westrip, 2010)'
loop_
    _atom_site_type_symbol
    _atom_site_label
    _atom_site_fract_x
    _atom_site_fract_y
    _atom_site_fract_z
    _atom_site_U_iso_or_equiv
    _atom_site_adp_type
    _atom_site_calc_flag
    _atom_site_refinement_flags
    _atom_site_occupancy
    _atom_site_symmetry_multiplicity
    _atom_site_disorder_assembly
    _atom_site_disorder_group
    Sr Sr1 -0.008465(18) 0.635847(12) 0.49937(9) 0.02043(9) Uani d . 1 1 . .
    S S1 0.14037(4) 0.47764(3) 0.49983(18) 0.01857(14) Uani d . 1 1 . .
    S S2 0.64351(5) 0.24848(3) 0.49376(18) 0.01863(14) Uani d . 1 1 . .
    O O1 0.14590(15) 0.55148(11) 0.5589(4) 0.0294(6) Uani d . 1 1 . .
    O O2 0.12497(16) 0.43544(11) 0.7268(4) 0.0256(5) Uani d . 1 1 . .
    O O3 0.06622(16) 0.46443(12) 0.2980(4) 0.0285(5) Uani d . 1 1 . .
    O O4 0.74894(15) 0.27350(11) 0.5219(6) 0.0310(5) Uani d . 1 1 . .
    O O5 0.63559(18) 0.19599(11) 0.2968(4) 0.0294(5) Uani d . 1 1 . .
    O O6 0.59963(17) 0.22808(12) 0.7371(4) 0.0288(5) Uani d . 1 1 . .
    O O1w 0.13881(15) 0.72744(11) 0.5039(7) 0.0376(5) Uani d . 1 1 . .
    H H1w1 0.1543 0.7369 0.6567 0.056 Uiso calc R 1 1 . .
    H H1w2 0.1903 0.7113 0.4278 0.056 Uiso calc R 1 1 . .
    O O2w 0.08346(17) 0.63163(10) 0.0225(6) 0.0315(5) Uani d . 1 1 . .
    H H2w1 0.1187 0.5953 0.0242 0.038 Uiso calc R 1 1 . .
    H H2w2 0.1257 0.6644 0.0242 0.038 Uiso calc R 1 1 . .
    C C1 0.3192(2) 0.40460(13) 0.4846(8) 0.0208(5) Uani d . 1 1 . .
    H H1 0.2958 0.3826 0.6325 0.025 Uiso calc R 1 1 . .
    C C2 0.2615(2) 0.45518(15) 0.3713(5) 0.0187(6) Uani d . 1 1 . .
    C C3 0.2939(2) 0.48863(15) 0.1474(6) 0.0240(7) Uani d . 1 1 . .
    H H3 0.2526 0.5222 0.0717 0.029 Uiso calc R 1 1 . .
    C C4 0.3857(2) 0.47221(15) 0.0399(6) 0.0230(7) Uani d . 1 1 . .
    H H4 0.4072 0.4949 -0.1083 0.028 Uiso calc R 1 1 . .
    C C5 0.4485(2) 0.42073(15) 0.1525(6) 0.0195(6) Uani d . 1 1 . .
    C C6 0.4143(2) 0.38578(15) 0.3764(6) 0.0196(6) Uani d . 1 1 . .
    C C7 0.4773(2) 0.33370(14) 0.4836(9) 0.0205(6) Uani d . 1 1 . .
    H H7 0.4555 0.3097 0.6287 0.025 Uiso calc R 1 1 . .
    C C8 0.5694(2) 0.31837(15) 0.3767(5) 0.0196(6) Uani d . 1 1 . .
    C C9 0.6062(3) 0.35484(15) 0.1587(6) 0.0247(7) Uani d . 1 1 . .
    H H9 0.6707 0.3451 0.0920 0.030 Uiso calc R 1 1 . .
    C C10 0.5462(2) 0.40419(15) 0.0481(6) 0.0241(7) Uani d . 1 1 . .
    H H10 0.5694 0.4274 -0.0974 0.029 Uiso calc R 1 1 . .
loop_
    _atom_site_aniso_label
    _atom_site_aniso_U_11
    _atom_site_aniso_U_22
    _atom_site_aniso_U_33
    _atom_site_aniso_U_12
    _atom_site_aniso_U_13
    _atom_site_aniso_U_23
    Sr1 0.02020(14) 0.02060(13) 0.02050(13) -0.00055(9) -0.00006(17) 0.00153(17)
    S1 0.0168(3) 0.0174(3) 0.0215(3) 0.0006(2) 0.0002(4) -0.0011(4)
    S2 0.0182(3) 0.0182(3) 0.0195(3) -0.0003(2) -0.0002(4) 0.0013(4)
    O1 0.0256(12) 0.0186(10) 0.0439(18) 0.0013(8) 0.0031(10) -0.0054(9)
    O2 0.0238(12) 0.0276(12) 0.0252(11) -0.0004(9) 0.0028(9) 0.0027(9)
    O3 0.0219(12) 0.0363(13) 0.0273(11) 0.0012(10) -0.0039(10) -0.0047(10)
    O4 0.0206(10) 0.0311(11) 0.0414(13) -0.0040(8) -0.0073(12) 0.0085(14)
    O5 0.0360(14) 0.0235(12) 0.0287(12) 0.0056(9) -0.0051(11) -0.0047(10)
    O6 0.0355(14) 0.0249(11) 0.0260(12) 0.0005(10) 0.0050(10) 0.0045(10)
    O1w 0.0341(12) 0.0421(13) 0.0366(12) -0.0059(9) -0.0008(16) -0.0050(16)
    O2w 0.0313(11) 0.0307(11) 0.0324(13) -0.0031(9) 0.0037(14) -0.0060(11)
    C1 0.0234(13) 0.0192(12) 0.0197(12) -0.0033(10) -0.0004(17) -0.0003(15)
    C2 0.0143(14) 0.0210(14) 0.0210(14) -0.0008(11) -0.0003(11) -0.0046(12)
    C3 0.0243(17) 0.0208(14) 0.0270(15) 0.0016(12) -0.0040(14) 0.0028(13)
    C4 0.0253(15) 0.0245(14) 0.0193(19) -0.0021(11) -0.0002(13) 0.0025(12)
    C5 0.0208(16) 0.0184(14) 0.0192(15) -0.0036(12) -0.0012(12) -0.0001(12)
    C6 0.0210(16) 0.0159(14) 0.0219(14) -0.0016(12) -0.0027(12) -0.0023(12)
    C7 0.0221(13) 0.0210(13) 0.0185(14) -0.0015(10) -0.0001(16) 0.0049(18)
    C8 0.0224(16) 0.0162(14) 0.0202(13) 0.0005(12) -0.0027(12) -0.0015(11)
    C9 0.0236(17) 0.0257(16) 0.0248(16) -0.0001(12) 0.0064(14) 0.0002(13)
    C10 0.0271(16) 0.0243(15) 0.021(2) 0.0001(12) 0.0041(12) 0.0032(12)
loop_
    _geom_bond_atom_site_label_1
    _geom_bond_atom_site_label_2
    _geom_bond_site_symmetry_2
    _geom_bond_distance
    _geom_bond_publ_flag
    Sr1 O1 . 2.612(2) y
    Sr1 O2 2_564 2.494(2) y
    Sr1 O3 2_565 2.595(2) y
    Sr1 O5 4 2.549(2) y
    Sr1 O6 4_554 2.540(2) y
    Sr1 O1w . 2.614(2) y
    Sr1 O2w . 2.756(3) y
    Sr1 O2w 1_556 2.974(3) y
    S1 O2 . 1.448(2) ?
    S1 O3 . 1.451(2) ?
    S1 O1 . 1.461(2) ?
    S1 C2 . 1.772(3) ?
    S2 O6 . 1.444(2) ?
    S2 O5 . 1.445(2) ?
    S2 O4 . 1.467(2) ?
    S2 C8 . 1.769(3) ?
    O2 Sr1 2_565 2.494(2) ?
    O3 Sr1 2_564 2.595(2) ?
    O5 Sr1 4_544 2.549(2) ?
    O6 Sr1 4_545 2.540(2) ?
    O1w H1w1 . 0.8400 ?
    O1w H1w2 . 0.8400 ?
    O2w Sr1 1_554 2.974(3) ?
    O2w H2w1 . 0.8400 ?
    O2w H2w2 . 0.8400 ?
    C1 C2 . 1.367(4) ?
    C1 C6 . 1.412(4) ?
    C1 H1 . 0.9300 ?
    C2 C3 . 1.397(4) ?
    C3 C4 . 1.360(4) ?
    C3 H3 . 0.9300 ?
    C4 C5 . 1.417(4) ?
    C4 H4 . 0.9300 ?
    C5 C6 . 1.418(4) ?
    C5 C10 . 1.423(4) ?
    C6 C7 . 1.414(4) ?
    C7 C8 . 1.358(4) ?
    C7 H7 . 0.9300 ?
    C8 C9 . 1.418(4) ?
    C9 C10 . 1.362(4) ?
    C9 H9 . 0.9300 ?
    C10 H10 . 0.9300 ?
loop_
    _geom_angle_atom_site_label_1
    _geom_angle_atom_site_label_2
    _geom_angle_atom_site_label_3
    _geom_angle_site_symmetry_1
    _geom_angle_site_symmetry_3
    _geom_angle
    _geom_angle_publ_flag
    O2 Sr1 O6 2_564 4_554 78.25(8) ?
    O2 Sr1 O5 2_564 4 101.47(8) ?
    O6 Sr1 O5 4_554 4 72.56(8) ?
    O2 Sr1 O3 2_564 2_565 75.53(8) ?
    O6 Sr1 O3 4_554 2_565 135.12(7) ?
    O5 Sr1 O3 4 2_565 77.77(8) ?
    O2 Sr1 O1 2_564 . 101.17(7) ?
    O6 Sr1 O1 4_554 . 149.72(7) ?
    O5 Sr1 O1 4 . 135.70(8) ?
    O3 Sr1 O1 2_565 . 71.79(7) ?
    O2 Sr1 O1w 2_564 . 145.90(10) ?
    O6 Sr1 O1w 4_554 . 82.82(8) ?
    O5 Sr1 O1w 4 . 99.51(9) ?
    O3 Sr1 O1w 2_565 . 135.57(9) ?
    O1 Sr1 O1w . . 81.56(8) ?
    O2 Sr1 O2w 2_564 . 74.84(7) ?
    O6 Sr1 O2w 4_554 . 75.06(7) ?
    O5 Sr1 O2w 4 . 147.45(7) ?
    O3 Sr1 O2w 2_565 . 130.00(7) ?
    O1 Sr1 O2w . . 75.62(7) ?
    O1w Sr1 O2w . . 72.99(10) ?
    O2 Sr1 O2w 2_564 1_556 138.66(7) ?
    O6 Sr1 O2w 4_554 1_556 134.37(7) ?
    O5 Sr1 O2w 4 1_556 73.79(7) ?
    O3 Sr1 O2w 2_565 1_556 63.25(7) ?
    O1 Sr1 O2w . 1_556 64.07(7) ?
    O1w Sr1 O2w . 1_556 73.33(9) ?
    O2w Sr1 O2w . 1_556 130.23(8) ?
    O2 S1 O3 . . 113.41(13) ?
    O2 S1 O1 . . 112.68(14) ?
    O3 S1 O1 . . 110.90(13) ?
    O2 S1 C2 . . 107.06(13) ?
    O3 S1 C2 . . 106.29(14) ?
    O1 S1 C2 . . 105.92(13) ?
    O6 S2 O5 . . 113.63(13) ?
    O6 S2 O4 . . 112.04(16) ?
    O5 S2 O4 . . 111.67(15) ?
    O6 S2 C8 . . 107.02(14) ?
    O5 S2 C8 . . 104.65(14) ?
    O4 S2 C8 . . 107.23(14) ?
    S1 O1 Sr1 . . 123.13(12) ?
    S1 O2 Sr1 . 2_565 149.15(13) ?
    S1 O3 Sr1 . 2_564 139.31(13) ?
    S2 O5 Sr1 . 4_544 142.79(14) ?
    S2 O6 Sr1 . 4_545 147.99(15) ?
    Sr1 O1w H1w1 . . 109.5 ?
    Sr1 O1w H1w2 . . 109.5 ?
    H1w1 O1w H1w2 . . 109.5 ?
    Sr1 O2w Sr1 . 1_554 130.23(8) ?
    Sr1 O2w H2w1 . . 104.7 ?
    Sr1 O2w H2w1 1_554 . 104.7 ?
    Sr1 O2w H2w2 . . 104.7 ?
    Sr1 O2w H2w2 1_554 . 104.7 ?
    H2w1 O2w H2w2 . . 105.7 ?
    C2 C1 C6 . . 119.8(3) ?
    C2 C1 H1 . . 120.1 ?
    C6 C1 H1 . . 120.1 ?
    C1 C2 C3 . . 121.5(3) ?
    C1 C2 S1 . . 120.3(2) ?
    C3 C2 S1 . . 118.1(2) ?
    C4 C3 C2 . . 120.1(3) ?
    C4 C3 H3 . . 120.0 ?
    C2 C3 H3 . . 120.0 ?
    C3 C4 C5 . . 120.3(3) ?
    C3 C4 H4 . . 119.8 ?
    C5 C4 H4 . . 119.8 ?
    C4 C5 C6 . . 119.4(3) ?
    C4 C5 C10 . . 121.3(3) ?
    C6 C5 C10 . . 119.2(3) ?
    C1 C6 C7 . . 122.6(3) ?
    C1 C6 C5 . . 118.8(3) ?
    C7 C6 C5 . . 118.6(3) ?
    C8 C7 C6 . . 120.6(3) ?
    C8 C7 H7 . . 119.7 ?
    C6 C7 H7 . . 119.7 ?
    C7 C8 C9 . . 121.2(3) ?
    C7 C8 S2 . . 120.7(2) ?
    C9 C8 S2 . . 118.0(2) ?
    C10 C9 C8 . . 119.4(3) ?
    C10 C9 H9 . . 120.3 ?
    C8 C9 H9 . . 120.3 ?
    C9 C10 C5 . . 120.8(3) ?
    C9 C10 H10 . . 119.6 ?
    C5 C10 H10 . . 119.6 ?
loop_
    _geom_torsion_atom_site_label_1
    _geom_torsion_atom_site_label_2
    _geom_torsion_atom_site_label_3
    _geom_torsion_atom_site_label_4
    _geom_torsion_site_symmetry_1
    _geom_torsion_site_symmetry_2
    _geom_torsion_site_symmetry_3
    _geom_torsion_site_symmetry_4
    _geom_torsion
    _geom_torsion_publ_flag
    O2 S1 O1 Sr1 . . . . -99.69(16) ?
    O3 S1 O1 Sr1 . . . . 28.67(19) ?
    C2 S1 O1 Sr1 . . . . 143.58(13) ?
    O2 Sr1 O1 S1 2_564 . . . -14.73(16) ?
    O6 Sr1 O1 S1 4_554 . . . -100.53(18) ?
    O5 Sr1 O1 S1 4 . . . 104.78(16) ?
    O3 Sr1 O1 S1 2_565 . . . 55.81(15) ?
    O1w Sr1 O1 S1 . . . . -160.21(17) ?
    O2w Sr1 O1 S1 . . . . -85.71(15) ?
    O2w Sr1 O1 S1 1_556 . . . 124.29(16) ?
    O3 S1 O2 Sr1 . . . 2_565 -22.5(3) ?
    O1 S1 O2 Sr1 . . . 2_565 104.6(3) ?
    C2 S1 O2 Sr1 . . . 2_565 -139.4(2) ?
    Sr1 S1 O2 Sr1 . . . 2_565 64.1(3) ?
    O2 S1 O3 Sr1 . . . 2_564 -62.7(2) ?
    O1 S1 O3 Sr1 . . . 2_564 169.39(18) ?
    C2 S1 O3 Sr1 . . . 2_564 54.7(2) ?
    Sr1 S1 O3 Sr1 . . . 2_564 -173.4(2) ?
    O6 S2 O5 Sr1 . . . 4_544 72.0(3) ?
    O4 S2 O5 Sr1 . . . 4_544 -160.0(2) ?
    C8 S2 O5 Sr1 . . . 4_544 -44.4(3) ?
    O5 S2 O6 Sr1 . . . 4_545 0.2(3) ?
    O4 S2 O6 Sr1 . . . 4_545 -127.6(2) ?
    C8 S2 O6 Sr1 . . . 4_545 115.2(3) ?
    O2 Sr1 O2w Sr1 2_564 . . 1_554 37.85(9) ?
    O6 Sr1 O2w Sr1 4_554 . . 1_554 -43.75(10) ?
    O5 Sr1 O2w Sr1 4 . . 1_554 -49.76(17) ?
    O3 Sr1 O2w Sr1 2_565 . . 1_554 93.43(12) ?
    O1 Sr1 O2w Sr1 . . . 1_554 143.91(11) ?
    O1w Sr1 O2w Sr1 . . . 1_554 -130.67(11) ?
    O2w Sr1 O2w Sr1 1_556 . . 1_554 180.0 ?
    S1 Sr1 O2w Sr1 . . . 1_554 123.51(9) ?
    C6 C1 C2 C3 . . . . 0.7(4) ?
    C6 C1 C2 S1 . . . . 178.3(2) ?
    O2 S1 C2 C1 . . . . 1.7(3) ?
    O3 S1 C2 C1 . . . . -119.8(3) ?
    O1 S1 C2 C1 . . . . 122.2(3) ?
    Sr1 S1 C2 C1 . . . . 151.7(2) ?
    O2 S1 C2 C3 . . . . 179.3(2) ?
    O3 S1 C2 C3 . . . . 57.8(2) ?
    O1 S1 C2 C3 . . . . -60.2(3) ?
    Sr1 S1 C2 C3 . . . . -30.7(3) ?
    C1 C2 C3 C4 . . . . -1.4(4) ?
    S1 C2 C3 C4 . . . . -179.0(2) ?
    C2 C3 C4 C5 . . . . 0.6(4) ?
    C3 C4 C5 C6 . . . . 0.9(4) ?
    C3 C4 C5 C10 . . . . -178.0(3) ?
    C2 C1 C6 C7 . . . . -179.7(3) ?
    C2 C1 C6 C5 . . . . 0.7(4) ?
    C4 C5 C6 C1 . . . . -1.5(4) ?
    C10 C5 C6 C1 . . . . 177.4(3) ?
    C4 C5 C6 C7 . . . . 178.9(3) ?
    C10 C5 C6 C7 . . . . -2.2(4) ?
    C1 C6 C7 C8 . . . . -178.4(3) ?
    C5 C6 C7 C8 . . . . 1.1(5) ?
    C6 C7 C8 C9 . . . . 1.4(5) ?
    C6 C7 C8 S2 . . . . -174.7(2) ?
    O6 S2 C8 C7 . . . . -13.3(3) ?
    O5 S2 C8 C7 . . . . 107.5(3) ?
    O4 S2 C8 C7 . . . . -133.7(3) ?
    O6 S2 C8 C9 . . . . 170.5(2) ?
    O5 S2 C8 C9 . . . . -68.6(3) ?
    O4 S2 C8 C9 . . . . 50.1(3) ?
    C7 C8 C9 C10 . . . . -2.7(5) ?
    S2 C8 C9 C10 . . . . 173.4(2) ?
    C8 C9 C10 C5 . . . . 1.6(5) ?
    C4 C5 C10 C9 . . . . 179.7(3) ?
    C6 C5 C10 C9 . . . . 0.8(4) ?
loop_
    _geom_hbond_atom_site_label_D
    _geom_hbond_atom_site_label_H
    _geom_hbond_atom_site_label_A
    _geom_hbond_site_symmetry_A
    _geom_hbond_distance_DH
    _geom_hbond_distance_HA
    _geom_hbond_distance_DA
    _geom_hbond_angle_DHA
    O1w H1w1 O4 2_665 0.84 2.29 3.066(4) 154
    O1w H1w2 O4 2_664 0.84 2.27 2.904(4) 132
    O2w H2w2 O4 2_664 0.84 2.03 2.856(3) 167
