# Supplementary material for: Poly[μ2-aqua-aqua-μ5-naphthalene-2,7-disulfonato-strontium]
Source: Acta Crystallogr Sect E Struct Rep Online. 2011 Nov 19;67(Pt 12):m1787. doi: 10.1107/S1600536811047313 (PMC3238698; doi:10.1107/S1600536811047313)
Supplement: Supplementary file 2 [file e-67-m1787-Isup2.hkl]

# 
# h,k,l, Fc-squared, Fo-squared, sigma(Fo-squared) and status flag 
# 
data_I
_shelx_title '  Pna21  1297 Friedel pairs' 
_shelx_refln_list_code          4 
_shelx_F_calc_maximum      239.71 
_exptl_crystal_F_000       816.00 
_reflns_d_resolution_high  0.7700 
 
loop_ 
 _symmetry_equiv_pos_as_xyz 
 'x, y, z' 
 '-x, -y, z+1/2' 
 'x+1/2, -y+1/2, z' 
 '-x+1/2, y+1/2, z+1/2' 
 
_cell_length_a    13.0641 
_cell_length_b    19.3240 
_cell_length_c     5.1989 
_cell_angle_alpha  90.000 
_cell_angle_beta   90.000 
_cell_angle_gamma  90.000 
 
_shelx_F_squared_multiplier     1.000 
 
loop_ 
 _refln_index_h 
 _refln_index_k 
 _refln_index_l 
 _refln_F_squared_calc 
 _refln_F_squared_meas 
 _refln_F_squared_sigma 
 _refln_observed_status 
   6   0  -6     2900.59     3122.61    165.11 o 
   5   1  -6      223.81      171.90     46.93 o 
   6   1  -6      126.47      114.09     68.24 o 
   7   1  -6      947.07      949.87     79.82 o 
   4   2  -6       63.63       69.96     37.31 o 
   5   2  -6      140.34      131.85     62.71 o 
   6   2  -6      140.32      150.85     38.05 o 
   7   2  -6      753.36      707.64    120.87 o 
   3   3  -6     1318.72     1243.66    120.32 o 
   4   3  -6      123.48       95.54     70.76 o 
   5   3  -6     1059.92      970.64     99.68 o 
   6   3  -6       17.67       -0.76     35.19 o 
   7   3  -6      178.39      209.39     56.94 o 
   2   4  -6     2302.89     2095.87    186.62 o 
   3   4  -6       20.53       -2.44     59.26 o 
   4   4  -6     2811.18     2906.38    199.00 o 
   5   4  -6       48.19       11.34     31.21 o 
   6   4  -6      260.81      228.29     30.18 o 
   7   4  -6      112.26       86.14     59.82 o 
   1   5  -6       50.65      102.78     45.24 o 
   2   5  -6      137.17      156.76     50.89 o 
   3   5  -6      930.18      950.65    105.49 o 
   4   5  -6      261.59      305.44     62.66 o 
   5   5  -6      356.09      367.11     32.28 o 
   6   5  -6      383.32      361.67     51.98 o 
   1   6  -6       39.22       -6.48     37.61 o 
   2   6  -6      390.79      386.56    146.91 o 
   3   6  -6       16.29       25.31     42.87 o 
   4   6  -6      248.18      213.56     25.39 o 
   5   6  -6      218.01      225.92     39.62 o 
   6   6  -6       42.04       37.02     22.05 o 
   1   7  -6     1695.18     1796.13    177.33 o 
   2   7  -6       15.59        5.23     37.30 o 
   3   7  -6      712.49      676.57    107.13 o 
   4   7  -6        4.67       -0.50     16.22 o 
   5   7  -6      585.40      563.08     42.11 o 
   6   7  -6       15.52        5.14     20.03 o 
   0   8  -6     2968.70     3218.33    284.24 o 
   1   8  -6      174.42      212.06    132.87 o 
   2   8  -6      381.01      428.03     99.13 o 
   3   8  -6       68.66       84.21     87.03 o 
   4   8  -6       73.30       50.27     25.02 o 
   5   8  -6       33.02       20.94     17.54 o 
   1   9  -6      212.81      240.53     76.57 o 
   2   9  -6     1238.46     1184.08    151.53 o 
   3   9  -6       16.76       54.40     36.75 o 
   4   9  -6      139.68      136.35     56.57 o 
   0  10  -6      933.62      874.42    266.66 o 
   1  10  -6       41.65       63.28     39.48 o 
   2  10  -6      732.32      811.10    199.83 o 
   3  10  -6       49.05       69.85     58.02 o 
   1  11  -6     1086.72      990.73    122.19 o 
   2  11  -6       65.43       58.90     97.26 o 
   4   0  -5      526.23      471.44     49.04 o 
   6   0  -5     3408.08     3560.08    130.72 o 
   8   0  -5        9.23        6.78     16.48 o 
  10   0  -5       81.08      110.34     22.28 o 
   2   1  -5     2027.76     2092.40    126.39 o 
   3   1  -5      126.91      121.93     57.36 o 
   4   1  -5     2787.07     2548.50    104.62 o 
   5   1  -5      858.61      832.72     47.83 o 
   6   1  -5      519.67      493.52     41.83 o 
   7   1  -5       76.61       62.06     12.22 o 
   8   1  -5      194.09      203.44     25.05 o 
   9   1  -5       94.48      118.05     15.26 o 
  10   1  -5     1467.64     1681.13     65.81 o 
  11   1  -5      155.94      162.83     33.55 o 
   1   2  -5     1298.51     1157.63     95.62 o 
   2   2  -5        4.14        7.54     37.42 o 
   3   2  -5     3320.68     3325.31    184.90 o 
   4   2  -5      305.73      286.15     26.16 o 
   5   2  -5     4163.69     4266.96    141.26 o 
   6   2  -5      411.08      417.56     34.30 o 
   7   2  -5     1835.52     1873.18     82.67 o 
   8   2  -5      124.52      124.57     20.85 o 
   9   2  -5      963.00     1036.04     41.55 o 
  10   2  -5       13.56      -14.54     14.54 o 
  11   2  -5     1070.96     1276.69     67.51 o 
   1   3  -5      234.79      315.79     45.86 o 
   2   3  -5      450.58      407.90     54.55 o 
   3   3  -5      200.00      146.67     36.03 o 
   4   3  -5      610.18      546.49     46.96 o 
   5   3  -5        9.54        5.90     15.45 o 
   6   3  -5      490.19      548.63     69.09 o 
   7   3  -5       85.84       93.40     14.40 o 
   8   3  -5     1059.96     1167.50     59.41 o 
   9   3  -5      285.96      287.86     66.41 o 
  10   3  -5       71.96       61.53     23.79 o 
  11   3  -5       63.85       77.34     30.00 o 
   1   4  -5      559.68      523.43     71.58 o 
   2   4  -5     2822.88     2593.14    270.33 o 
   3   4  -5      117.39      135.67     23.74 o 
   4   4  -5      214.26      218.38     27.74 o 
   5   4  -5      156.27      144.98     20.55 o 
   6   4  -5      165.57      178.04     37.26 o 
   7   4  -5      414.58      480.38     53.35 o 
   8   4  -5     1532.98     1773.78    111.20 o 
   9   4  -5      132.10      168.29     38.12 o 
  10   4  -5      882.50     1050.46     92.88 o 
  11   4  -5       12.07      -16.98     21.42 o 
   0   5  -5     6423.18     6811.46    561.45 o 
   1   5  -5      311.38      299.00     42.33 o 
   2   5  -5     1558.00     1529.14     49.50 o 
   3   5  -5      917.55      817.67     40.18 o 
   5   5  -5      140.29      124.71     40.88 o 
   6   5  -5     2248.15     2462.03    201.25 o 
   7   5  -5       19.59        6.63     21.65 o 
   8   5  -5     1786.67     1841.00     95.62 o 
   9   5  -5      380.99      442.79    101.25 o 
  10   5  -5       93.60      105.76     36.91 o 
   1   6  -5     3650.72     3409.72    204.89 o 
   2   6  -5      248.41      200.22     16.96 o 
   3   6  -5      710.61      678.99     34.16 o 
   4   6  -5      354.47      325.62     38.77 o 
   5   6  -5     1566.05     1658.93     81.45 o 
   6   6  -5       29.85        3.36     17.96 o 
   7   6  -5     2143.23     2348.51    135.84 o 
   8   6  -5      166.20      108.89     53.26 o 
   9   6  -5      663.78      749.94    121.41 o 
  10   6  -5      121.38      117.22     42.17 o 
   0   7  -5      274.13      293.70     61.99 o 
   1   7  -5       60.51       47.69      9.16 o 
   2   7  -5      727.28      694.21     42.84 o 
   3   7  -5      663.33      658.53     53.58 o 
   4   7  -5       89.12       83.02     21.83 o 
   5   7  -5       70.63       54.30     27.26 o 
   6   7  -5      170.65      225.71     40.69 o 
   7   7  -5      214.29      233.71     44.12 o 
   8   7  -5      194.63      173.84     40.62 o 
   9   7  -5       24.74       43.37     29.12 o 
  10   7  -5      191.20      217.83     41.14 o 
   1   8  -5      112.71       83.24     10.85 o 
   2   8  -5      390.32      397.96     34.52 o 
   3   8  -5     1891.66     1773.92     66.32 o 
   4   8  -5      240.35      318.44     53.29 o 
   5   8  -5      732.15      748.22     58.60 o 
   6   8  -5      564.60      577.39     47.42 o 
   7   8  -5      148.21      120.20     36.61 o 
   8   8  -5       16.95       -0.30     42.30 o 
   9   8  -5      443.03      456.30     73.79 o 
  10   8  -5      106.72      106.31     54.27 o 
   0   9  -5      232.79      143.76     17.28 o 
   1   9  -5       44.31       41.98     17.14 o 
   2   9  -5     1724.11     1708.82     57.90 o 
   3   9  -5      112.96       97.95     18.08 o 
   4   9  -5     4066.05     4061.94    273.13 o 
   5   9  -5      374.60      338.91     64.32 o 
   6   9  -5      736.30      707.12     78.55 o 
   7   9  -5       14.84      -11.61     18.68 o 
   8   9  -5      567.43      626.26     61.26 o 
   9   9  -5      106.45      102.77     37.37 o 
   1  10  -5      383.61      362.87     32.98 o 
   2  10  -5      205.80      186.91     17.51 o 
   3  10  -5     1775.42     1733.29     90.06 o 
   4  10  -5      249.53      261.89     26.59 o 
   5  10  -5     1180.96     1139.62     75.87 o 
   6  10  -5      127.77       94.15     28.92 o 
   7  10  -5      317.18      365.19     52.37 o 
   8  10  -5        3.21      -13.43     23.50 o 
   9  10  -5      494.86      544.24     65.46 o 
   0  11  -5        8.48       35.88     37.94 o 
   1  11  -5       91.67       97.46     28.49 o 
   2  11  -5       28.57      -18.40     18.40 o 
   3  11  -5        1.71        5.14     12.23 o 
   4  11  -5       63.68       45.52     28.45 o 
   5  11  -5      261.12      242.74     60.55 o 
   6  11  -5       20.30        9.04     28.34 o 
   7  11  -5      160.15      151.90     67.98 o 
   8  11  -5        8.60       35.38     37.18 o 
   1  12  -5     1757.29     1729.57     95.33 o 
   2  12  -5      101.88       74.17     25.51 o 
   3  12  -5      335.08      346.67     38.87 o 
   4  12  -5       14.41       16.75     16.36 o 
   5  12  -5      308.18      279.77     38.29 o 
   6  12  -5       37.07       53.01     27.40 o 
   7  12  -5     1205.44     1408.70    110.07 o 
   0  13  -5     4815.03     5243.06    399.88 o 
   1  13  -5        0.07       12.60     33.90 o 
   2  13  -5      876.44      813.50     41.19 o 
   3  13  -5       70.66       69.52     25.01 o 
   4  13  -5      260.11      237.58     75.38 o 
   5  13  -5       14.37       20.98     27.51 o 
   6  13  -5     2829.08     3040.30    203.74 o 
   7  13  -5       26.27       13.91     44.22 o 
   1  14  -5      337.91      347.03     86.18 o 
   2  14  -5      479.21      457.32     43.92 o 
   3  14  -5      201.35      159.36     37.02 o 
   4  14  -5        4.47        9.11     17.49 o 
   5  14  -5      240.08      299.36     46.93 o 
   6  14  -5       62.05       79.45     33.14 o 
   0  15  -5       37.79       10.24     45.45 o 
   1  15  -5       79.26       58.83     45.81 o 
   2  15  -5       62.69       61.22     52.42 o 
   3  15  -5      205.83      205.12     30.34 o 
   4  15  -5        5.02      -11.34     25.57 o 
   5  15  -5       39.15       43.43     25.28 o 
   1  16  -5      457.16      517.92     86.37 o 
   2  16  -5       34.66       19.91     51.74 o 
   3  16  -5     1300.52     1422.18    110.90 o 
   2   0  -4     3357.92     3369.41    152.73 o 
   6   0  -4     8565.57     8240.15    313.93 o 
   8   0  -4     8159.18     8417.82    728.90 o 
  12   0  -4      329.92      348.67     68.45 o 
   1   1  -4     6625.33     6594.71    429.21 o 
   2   1  -4      885.75      833.19     67.14 o 
   3   1  -4      294.19      285.32     20.61 o 
   4   1  -4        3.00        5.79      7.77 o 
   5   1  -4      271.67      296.32     26.84 o 
   6   1  -4      192.69      241.22     23.74 o 
   7   1  -4     1659.80     1710.16     75.01 o 
   8   1  -4      755.13      753.73     31.55 o 
   9   1  -4     1100.85     1093.90     93.92 o 
  10   1  -4      745.87      715.74     25.18 o 
  11   1  -4       15.19       25.95     14.40 o 
  12   1  -4       29.08       23.77     15.35 o 
  13   1  -4      943.29     1126.87     52.38 o 
   0   2  -4     1203.96     1174.25     73.81 o 
   1   2  -4      170.55      157.91     30.25 o 
   2   2  -4      201.21      206.14     20.55 o 
   3   2  -4      329.68      299.58     28.27 o 
   4   2  -4      362.43      374.44     19.20 o 
   5   2  -4      105.34      124.94     12.32 o 
   6   2  -4       17.24       18.99      9.42 o 
   7   2  -4      686.39      778.66     46.46 o 
   8   2  -4      235.40      264.77     20.05 o 
   9   2  -4      858.48      908.06     37.82 o 
  10   2  -4        4.26        1.27     10.66 o 
  11   2  -4      876.19      961.83     63.02 o 
  12   2  -4      104.48      135.91     38.19 o 
  13   2  -4      369.74      412.42     56.82 o 
   1   3  -4     2796.72     2633.93     82.68 o 
   2   3  -4       54.72       50.68     19.40 o 
   3   3  -4     4354.31     4182.62    206.09 o 
   4   3  -4      456.48      480.49     21.15 o 
   5   3  -4     1107.39     1188.44     34.51 o 
   6   3  -4      833.18      876.16     29.35 o 
   7   3  -4      397.86      379.20     26.81 o 
   8   3  -4       39.28       52.61     11.20 o 
   9   3  -4     1195.89     1199.84     31.97 o 
  10   3  -4      388.48      397.39     19.90 o 
  11   3  -4     2268.58     2342.91     62.78 o 
  12   3  -4       92.85       84.38     13.95 o 
  13   3  -4      486.68      534.55    119.50 o 
   1   4  -4      169.57      163.10     11.74 o 
   2   4  -4     4510.00     4366.03    148.26 o 
   3   4  -4       55.89       61.69     13.30 o 
   4   4  -4    12547.68    12101.25    842.42 o 
   5   4  -4     1349.98     1392.26     41.04 o 
   6   4  -4     1632.62     1719.53     56.69 o 
   7   4  -4      109.01       94.89     11.36 o 
   8   4  -4      270.94      306.23     14.41 o 
   9   4  -4       80.56       75.90      9.39 o 
  10   4  -4     4134.20     4448.39    173.17 o 
  11   4  -4       37.57       40.31     10.12 o 
  12   4  -4     1069.52     1039.62     62.18 o 
  13   4  -4      262.75      209.42     43.66 o 
   1   5  -4      258.32      260.55     17.21 o 
   2   5  -4     2604.32     2546.55     88.20 o 
   3   5  -4     3110.64     2994.14     94.91 o 
   4   5  -4      356.57      377.79     43.27 o 
   5   5  -4      503.20      566.72     41.09 o 
   6   5  -4     1694.64     1572.99     69.53 o 
   7   5  -4       83.03       90.28      8.31 o 
   8   5  -4       46.98       53.60     12.53 o 
   9   5  -4      512.06      519.53     37.29 o 
  10   5  -4       59.15       48.92     13.24 o 
  11   5  -4      734.78      790.13     60.31 o 
  12   5  -4     1638.72     1711.17     84.80 o 
  13   5  -4       33.09       13.74     14.47 o 
   0   6  -4       17.15       17.17     11.16 o 
   1   6  -4      121.65       91.30     15.36 o 
   2   6  -4     1703.77     1649.29     77.64 o 
   3   6  -4     1284.15     1163.83     58.64 o 
   4   6  -4     1954.59     1877.21     67.44 o 
   5   6  -4      989.57     1171.35    122.11 o 
   6   6  -4      299.64      331.55     75.07 o 
   7   6  -4      563.87      589.99     41.52 o 
   8   6  -4      157.82      139.59     33.26 o 
   9   6  -4      336.34      328.91     28.39 o 
  10   6  -4      295.31      319.86     26.70 o 
  11   6  -4      420.27      485.95    105.72 o 
  12   6  -4      107.01       44.76     38.01 o 
  13   6  -4      878.71      831.68    192.03 o 
   1   7  -4     2938.20     2581.11    135.96 o 
   2   7  -4       69.65       65.91     17.29 o 
   3   7  -4     2290.67     2162.93     81.34 o 
   4   7  -4      474.68      470.17     34.79 o 
   5   7  -4     2956.80     2988.28    118.21 o 
   6   7  -4       25.39       22.47     12.32 o 
   7   7  -4     1761.03     1744.29     69.16 o 
   8   7  -4       59.12       43.05     23.46 o 
   9   7  -4     1128.95     1196.90     53.68 o 
  10   7  -4       10.40       23.34     21.95 o 
  11   7  -4     1204.73     1219.27     71.31 o 
  12   7  -4       77.37       92.31     29.33 o 
   0   8  -4     7804.88     7328.19    325.18 o 
   1   8  -4      389.80      345.72     12.03 o 
   2   8  -4     1965.49     1917.10     59.39 o 
   3   8  -4      858.18      865.41     48.24 o 
   4   8  -4      614.75      587.67     74.35 o 
   5   8  -4      142.08      134.30     34.81 o 
   6   8  -4     2354.00     2348.82     81.58 o 
   7   8  -4       84.06       67.00     23.21 o 
   8   8  -4     2169.01     2232.86    106.54 o 
   9   8  -4     1161.23     1158.76     55.56 o 
  10   8  -4        5.54      -15.83     28.09 o 
  11   8  -4       56.09       65.39     20.78 o 
  12   8  -4      633.07      663.85     70.63 o 
   1   9  -4      684.71      646.15     30.33 o 
   2   9  -4     2001.60     2006.58     63.89 o 
   3   9  -4       45.43       35.12     13.50 o 
   4   9  -4      207.25      204.89     34.40 o 
   5   9  -4        7.32        3.57     16.90 o 
   6   9  -4       66.50       65.78     19.31 o 
   7   9  -4      242.11      212.93     30.44 o 
   8   9  -4     1576.45     1670.23     81.06 o 
   9   9  -4      134.95      131.06     24.18 o 
  10   9  -4      753.49      737.06     77.13 o 
  11   9  -4       49.66       41.03     22.80 o 
  12   9  -4       70.11       71.05     23.55 o 
   0  10  -4     3517.08     3332.76    122.82 o 
   1  10  -4       18.66       20.94     12.35 o 
   2  10  -4     1719.30     1708.61     63.60 o 
   3  10  -4      449.72      410.33     37.74 o 
   4  10  -4      146.54      164.75     24.61 o 
   5  10  -4      202.30      195.83     32.57 o 
   6  10  -4     1068.60     1183.33     58.04 o 
   7  10  -4      160.02      155.93     44.56 o 
   8  10  -4     1054.89     1069.63     54.97 o 
   9  10  -4      759.18      777.25     76.23 o 
  10  10  -4      160.31      172.29     31.51 o 
  11  10  -4      203.65      194.31     60.83 o 
   1  11  -4     4199.60     4026.23    102.43 o 
   2  11  -4      132.32       98.43     14.63 o 
   3  11  -4     1554.14     1585.24     79.86 o 
   4  11  -4       44.92       33.41     22.83 o 
   5  11  -4     1786.52     1835.53    159.18 o 
   6  11  -4       66.54       72.74     18.68 o 
   7  11  -4     2032.72     2102.94    104.68 o 
   8  11  -4       19.35       38.12     19.79 o 
   9  11  -4     1736.62     1695.93    109.59 o 
  10  11  -4        5.02       13.37     21.89 o 
  11  11  -4      896.76      905.14     92.11 o 
   1  12  -4      363.20      358.16     21.57 o 
   2  12  -4     1765.81     1631.58     74.11 o 
   3  12  -4       89.92       97.94     18.16 o 
   4  12  -4     1598.79     1746.10     69.18 o 
   5  12  -4      472.82      550.10    120.61 o 
   6  12  -4      214.96      205.62     32.05 o 
   7  12  -4      114.27      108.04     34.75 o 
   8  12  -4       99.64      112.42     24.67 o 
   9  12  -4      118.78      101.39     29.43 o 
  10  12  -4     1016.28     1060.69     83.40 o 
  11  12  -4      819.13      753.67    150.87 o 
   1  13  -4       70.53       83.31     16.44 o 
   2  13  -4      794.61      828.50     38.33 o 
   3  13  -4       38.60       25.96     10.53 o 
   4  13  -4      476.53      524.65     50.34 o 
   5  13  -4       32.26       26.58     24.42 o 
   6  13  -4     1439.87     1487.43     68.39 o 
   7  13  -4       77.01       85.53     40.60 o 
   8  13  -4       24.48       14.62     21.76 o 
   9  13  -4       54.13       84.99     31.71 o 
  10  13  -4       50.56       40.34     27.37 o 
   0  14  -4      693.55      747.75     46.11 o 
   1  14  -4      211.96      217.72     21.47 o 
   2  14  -4     1675.24     1679.82     53.11 o 
   3  14  -4      122.60       92.48     15.00 o 
   4  14  -4     2571.30     2629.24    118.05 o 
   5  14  -4      381.13      318.14     92.98 o 
   6  14  -4       60.62       73.93     27.52 o 
   7  14  -4      139.31      172.94     32.15 o 
   8  14  -4      326.10      379.56     41.79 o 
   9  14  -4        6.47       -9.22     22.60 o 
   1  15  -4     1899.01     1963.23     61.06 o 
   2  15  -4       16.67       10.96     12.41 o 
   3  15  -4     2400.10     2261.23    123.95 o 
   4  15  -4       84.71       73.78     43.74 o 
   5  15  -4     2036.75     2010.90    103.47 o 
   6  15  -4      156.79      219.32     55.39 o 
   7  15  -4      701.96      775.88     67.75 o 
   8  15  -4       48.07       52.75     34.87 o 
   9  15  -4      725.90      772.14     74.97 o 
   0  16  -4      286.76      261.39     38.36 o 
   1  16  -4      225.48      195.10     25.33 o 
   2  16  -4      242.32      241.24     17.39 o 
   3  16  -4       20.70       11.83     17.93 o 
   4  16  -4      144.36      146.89     39.18 o 
   5  16  -4      129.97      139.24     34.84 o 
   6  16  -4      446.61      445.47     56.19 o 
   7  16  -4       40.27       62.44     26.72 o 
   8  16  -4      477.87      477.92     69.20 o 
   1  17  -4      120.60      122.53     17.05 o 
   2  17  -4      870.39      958.20     68.21 o 
   3  17  -4      220.22      232.04     33.94 o 
   4  17  -4      187.12      197.42     30.73 o 
   5  17  -4      274.06      235.71     49.78 o 
   6  17  -4       61.63       70.62     31.44 o 
   7  17  -4      452.45      508.21     54.07 o 
   0  18  -4     3075.29     3047.97    235.17 o 
   1  18  -4       51.40       38.90     15.43 o 
   2  18  -4      595.00      582.23     62.91 o 
   3  18  -4       88.35       76.93     34.22 o 
   4  18  -4       94.74      109.25     24.87 o 
   5  18  -4       14.26        5.84     25.69 o 
   6  18  -4     1537.32     1609.71    110.14 o 
   1  19  -4     2308.76     2190.06     96.82 o 
   2  19  -4       21.43       23.29     20.37 o 
   3  19  -4      390.46      392.30     70.95 o 
   4  19  -4       17.07       40.30     22.40 o 
   0  20  -4      148.39      102.78     42.62 o 
   1  20  -4       34.24       44.14     26.03 o 
   2   0  -3      734.95      717.60     39.34 o 
   4   0  -3     4491.41     4179.43    173.95 o 
   6   0  -3    10057.17     9711.14    293.33 o 
   8   0  -3      130.64      127.67     20.40 o 
  10   0  -3       65.63       55.30     14.42 o 
  12   0  -3     3437.45     3518.19    132.97 o 
  14   0  -3      414.88      448.90     43.12 o 
   1   1  -3      306.95      301.17     17.55 o 
   2   1  -3     5745.99     5804.08    127.26 o 
   3   1  -3      239.79      239.26     20.69 o 
   4   1  -3     3977.50     3695.68    121.06 o 
   5   1  -3     1921.08     1906.15     65.62 o 
   6   1  -3     1658.74     1593.21     46.50 o 
   7   1  -3      727.04      673.86     24.24 o 
   8   1  -3      843.02      872.64     23.78 o 
   9   1  -3       78.28       83.74      9.92 o 
  10   1  -3     2356.64     2210.39     60.88 o 
  11   1  -3      404.15      389.10     24.30 o 
  12   1  -3      549.36      535.63     30.52 o 
  13   1  -3     1377.19     1477.33     47.65 o 
  14   1  -3      290.45      335.03     22.42 o 
  15   1  -3       92.86      114.79     18.95 o 
   1   2  -3     9420.29     9492.02    293.67 o 
   2   2  -3      697.24      727.00     32.87 o 
   3   2  -3     5856.67     5683.73    145.43 o 
   4   2  -3      129.96      149.61     13.63 o 
   5   2  -3     6913.99     6553.08    253.21 o 
   6   2  -3      102.57       99.84      4.46 o 
   7   2  -3     5338.33     5218.74     89.87 o 
   8   2  -3      108.50      116.68      7.97 o 
   9   2  -3     2498.30     2473.91    103.59 o 
  10   2  -3      212.25      163.97     15.25 o 
  11   2  -3     1607.13     1567.91     48.50 o 
  12   2  -3       79.58       88.05     11.93 o 
  13   2  -3      366.28      370.30     23.67 o 
  14   2  -3       94.93       98.83     20.93 o 
  15   2  -3      395.93      446.30     29.96 o 
   0   3  -3     3915.56     3733.35    191.39 o 
   1   3  -3     1452.96     1495.50     49.57 o 
   2   3  -3     1320.41     1171.60     38.44 o 
   3   3  -3      490.20      491.66     42.67 o 
   4   3  -3     2278.48     2246.34     49.44 o 
   5   3  -3      298.92      297.91     33.81 o 
   6   3  -3      976.32     1003.60     38.56 o 
   7   3  -3       12.43       19.06      6.40 o 
   8   3  -3     2442.10     2308.48     39.04 o 
   9   3  -3     1127.02     1058.08     38.21 o 
  10   3  -3      286.88      273.48     12.48 o 
  11   3  -3      495.93      525.80     21.74 o 
  12   3  -3      654.57      647.77     29.07 o 
  13   3  -3       64.54       61.77     13.89 o 
  14   3  -3      432.94      423.46     24.02 o 
  15   3  -3      824.68      844.93     86.27 o 
   1   4  -3      956.83      870.11     22.66 o 
   2   4  -3     5574.24     5416.74    149.51 o 
   3   4  -3      257.29      256.05     35.36 o 
   4   4  -3       26.38       28.21      9.25 o 
   5   4  -3      186.98      204.67     17.14 o 
   6   4  -3      412.38      426.21     19.09 o 
   7   4  -3     2731.03     2705.90     62.29 o 
   8   4  -3     4968.45     4892.26     89.19 o 
   9   4  -3      962.75      907.79     19.40 o 
  10   4  -3     2098.79     2072.27     41.24 o 
  11   4  -3       20.50       16.64      8.27 o 
  12   4  -3      176.22      180.95     12.75 o 
  13   4  -3      103.32      104.65     10.75 o 
  14   4  -3      515.98      536.20     56.53 o 
   0   5  -3     8571.61     8451.30    339.92 o 
   1   5  -3      180.45      173.51     11.98 o 
   2   5  -3     1954.53     1841.17     53.55 o 
   3   5  -3      685.25      682.89     38.63 o 
   4   5  -3     2820.16     2615.21     65.40 o 
   5   5  -3      347.09      344.00     10.33 o 
   6   5  -3     7603.31     7397.94    405.09 o 
   7   5  -3        9.60        5.74      6.88 o 
   8   5  -3     4319.01     4166.94     68.22 o 
   9   5  -3      302.72      299.83     12.78 o 
  10   5  -3       62.95       63.95     10.42 o 
  11   5  -3      246.08      242.32     15.29 o 
  12   5  -3      598.70      635.25     28.44 o 
  13   5  -3       47.63       30.91     15.99 o 
  14   5  -3     2080.06     1698.86    535.06 o 
   1   6  -3     3758.45     3526.92     78.37 o 
   2   6  -3      478.11      430.52     18.79 o 
   3   6  -3     3165.86     3132.89    113.22 o 
   4   6  -3       13.38       10.83      7.78 o 
   5   6  -3     4808.22     4674.34    200.13 o 
   6   6  -3       90.74       96.18     14.62 o 
   7   6  -3     5466.74     5513.96    129.04 o 
   8   6  -3      275.43      273.97     25.98 o 
   9   6  -3     2522.81     2454.38     45.85 o 
  10   6  -3      385.92      372.03     10.72 o 
  11   6  -3      755.55      769.74     20.39 o 
  12   6  -3       30.50       23.69     11.29 o 
  13   6  -3      638.47      564.61     42.85 o 
  14   6  -3      360.06      415.06     48.24 o 
   0   7  -3       97.09       95.27     29.50 o 
   1   7  -3       74.41       72.05      6.86 o 
   2   7  -3     1166.22     1086.52     34.07 o 
   3   7  -3     1165.77     1118.39     33.06 o 
   4   7  -3     1074.31     1053.89     47.52 o 
   5   7  -3      580.32      588.00     28.55 o 
   6   7  -3      782.75      753.09     36.11 o 
   7   7  -3      822.44      890.28     45.32 o 
   8   7  -3      447.96      434.20     10.05 o 
   9   7  -3       27.13       38.59      5.21 o 
  10   7  -3      700.47      693.90     50.93 o 
  11   7  -3      508.03      556.98     26.87 o 
  12   7  -3        5.97       14.20      9.56 o 
  13   7  -3      781.15      758.14     58.78 o 
  14   7  -3       40.14       27.98     21.22 o 
   1   8  -3      744.20      739.22     26.56 o 
   2   8  -3     2241.38     2278.83     43.51 o 
   3   8  -3     5624.72     5683.39    150.22 o 
   4   8  -3      268.49      273.76     20.67 o 
   5   8  -3     1811.06     1847.59     71.89 o 
   6   8  -3     2800.54     2728.15     81.45 o 
   7   8  -3       25.36       25.06     17.59 o 
   8   8  -3      146.04      145.51      5.33 o 
   9   8  -3      856.35      798.42     20.14 o 
  10   8  -3       15.57       15.38      8.64 o 
  11   8  -3     1265.28     1231.71     26.38 o 
  12   8  -3     1849.37     1879.65    111.19 o 
  13   8  -3       75.82       67.69     28.73 o 
  14   8  -3      578.23      491.38     68.00 o 
   0   9  -3      185.14      171.74     23.13 o 
   1   9  -3      314.71      283.94     16.19 o 
   2   9  -3     6618.45     6628.70    244.35 o 
   3   9  -3      119.94      116.00      8.02 o 
   4   9  -3    13470.43    13323.87    366.14 o 
   5   9  -3      683.79      661.35     34.32 o 
   6   9  -3     1100.08     1035.63     51.83 o 
   7   9  -3       37.82       30.66      4.01 o 
   8   9  -3      227.68      207.88      8.65 o 
   9   9  -3      180.08      191.81      7.92 o 
  10   9  -3     3907.52     3987.91     84.97 o 
  11   9  -3       59.72       42.41     10.59 o 
  12   9  -3     1541.38     1524.66     89.85 o 
  13   9  -3      301.39      398.94     59.12 o 
   1  10  -3      714.46      682.17     30.67 o 
   2  10  -3     1120.70     1104.65     32.73 o 
   3  10  -3     4490.28     4804.39    164.98 o 
   4  10  -3     1083.91     1178.56     42.09 o 
   5  10  -3     2907.67     2733.15     47.14 o 
   6  10  -3      981.22      901.42     17.48 o 
   7  10  -3      256.92      241.50      8.62 o 
   8  10  -3       40.33       37.64      5.97 o 
   9  10  -3     1067.48      997.57     34.62 o 
  10  10  -3        5.67       -1.68      6.66 o 
  11  10  -3     1686.97     1620.08     83.91 o 
  12  10  -3      718.72      746.86     71.39 o 
  13  10  -3      287.13      296.24     46.24 o 
   0  11  -3      784.45      754.49     44.42 o 
   1  11  -3      771.13      738.28     22.87 o 
   2  11  -3      329.79      328.52     15.31 o 
   3  11  -3      309.68      322.72     16.20 o 
   4  11  -3       53.41       51.87      6.87 o 
   5  11  -3     2654.15     2480.15     45.89 o 
   6  11  -3       49.72       50.29      4.59 o 
   7  11  -3      594.46      544.67     18.80 o 
   8  11  -3       72.65       67.32      6.74 o 
   9  11  -3       86.48       97.83     13.45 o 
  10  11  -3       74.26       77.16      8.01 o 
  11  11  -3      308.41      345.46     44.41 o 
  12  11  -3       17.49       25.74     21.10 o 
  13  11  -3      862.69      874.75     89.21 o 
   1  12  -3     5822.89     5916.90    148.86 o 
   2  12  -3      578.98      545.88     28.82 o 
   3  12  -3     1007.41     1077.48     32.54 o 
   4  12  -3       16.80       23.00      6.73 o 
   5  12  -3      703.39      714.30     19.96 o 
   6  12  -3      232.56      186.06     17.33 o 
   7  12  -3     3082.16     2911.73     74.15 o 
   8  12  -3      488.42      455.16     19.67 o 
   9  12  -3      937.94      877.11     46.78 o 
  10  12  -3      146.12      147.51     32.55 o 
  11  12  -3       81.20       89.16     31.91 o 
  12  12  -3       63.42       43.87     35.46 o 
   0  13  -3    11564.44    11690.94    481.25 o 
   1  13  -3      212.09      205.10     17.33 o 
   2  13  -3     1437.45     1464.68     43.71 o 
   3  13  -3      253.07      259.01     13.70 o 
   4  13  -3      545.09      549.41     16.40 o 
   5  13  -3       27.09       23.62      5.86 o 
   6  13  -3     7885.55     7370.97    181.97 o 
   7  13  -3       35.87       35.23     11.68 o 
   8  13  -3     4279.37     3977.80    119.79 o 
   9  13  -3       27.43       16.88     11.50 o 
  10  13  -3       64.88       71.72     27.54 o 
  11  13  -3        7.35       15.28     23.52 o 
  12  13  -3      223.90      275.17     84.01 o 
   1  14  -3     1214.97     1168.01     50.02 o 
   2  14  -3     1122.75     1054.76     44.68 o 
   3  14  -3      123.21      124.85     14.77 o 
   4  14  -3       23.37       24.41      6.32 o 
   5  14  -3      225.96      263.63     19.50 o 
   6  14  -3      186.96      186.03     14.33 o 
   7  14  -3     3027.17     2645.30     77.84 o 
   8  14  -3      738.40      650.09     44.25 o 
   9  14  -3      447.43      457.67     44.68 o 
  10  14  -3      769.11      771.21     61.92 o 
  11  14  -3      109.66      105.54     32.14 o 
   0  15  -3      213.12      157.49     29.74 o 
   1  15  -3      278.82      294.01     25.50 o 
   2  15  -3      191.23      200.12     21.45 o 
   3  15  -3      689.72      671.37     38.30 o 
   4  15  -3       49.94       49.20      8.47 o 
   5  15  -3      134.89      132.23     10.92 o 
   6  15  -3      536.22      497.26     24.37 o 
   7  15  -3      472.61      385.45     33.31 o 
   8  15  -3      162.13      109.57     16.06 o 
   9  15  -3      915.46      938.89     78.45 o 
  10  15  -3       98.11       96.39     41.32 o 
  11  15  -3      467.75      541.17     63.55 o 
   1  16  -3     1565.06     1456.23     46.67 o 
   2  16  -3       43.31       50.03     11.92 o 
   3  16  -3     2336.85     2381.84     82.50 o 
   4  16  -3       53.55       50.40      9.96 o 
   5  16  -3     1594.74     1662.52     44.61 o 
   6  16  -3       32.71       29.93      8.50 o 
   7  16  -3      319.89      310.84     21.00 o 
   8  16  -3       59.85       44.03     29.13 o 
   9  16  -3      959.09     1033.62     79.96 o 
  10  16  -3      163.69      202.41     40.19 o 
   0  17  -3      235.43      243.58     38.07 o 
   1  17  -3       48.89       49.66     15.93 o 
   2  17  -3     2124.18     2130.26     69.03 o 
   3  17  -3      115.95      109.10     21.15 o 
   4  17  -3     4411.36     4299.07    124.27 o 
   5  17  -3       62.69       71.38     11.31 o 
   6  17  -3      868.92      767.54     37.93 o 
   7  17  -3       22.10       18.38      8.11 o 
   8  17  -3      545.88      555.38     62.08 o 
   9  17  -3        0.38      -18.57     29.18 o 
   1  18  -3        2.75      -15.19     15.19 o 
   2  18  -3      319.67      286.12     25.32 o 
   3  18  -3      672.01      700.92     43.64 o 
   4  18  -3      520.35      507.39     33.16 o 
   5  18  -3      475.51      488.71     23.85 o 
   6  18  -3     1155.75     1078.15     37.17 o 
   7  18  -3        7.22      -19.58     23.66 o 
   8  18  -3       11.92       39.69     32.13 o 
   9  18  -3      252.39      237.85     55.28 o 
   0  19  -3      320.02      293.98     32.25 o 
   1  19  -3       63.11       57.71     19.13 o 
   2  19  -3      421.06      436.63     27.15 o 
   3  19  -3       16.79        8.72     16.00 o 
   4  19  -3     1655.03     1535.81     76.92 o 
   5  19  -3      451.39      432.42     19.83 o 
   6  19  -3       75.44       74.94     13.48 o 
   7  19  -3      122.43      137.70     36.22 o 
   8  19  -3      191.54      174.66     59.10 o 
   1  20  -3     1491.96     1456.26     82.37 o 
   2  20  -3       27.49       21.22     13.00 o 
   3  20  -3      997.14     1024.01     57.22 o 
   4  20  -3      111.96       92.89     13.39 o 
   5  20  -3      662.60      647.38     26.56 o 
   6  20  -3       64.11       51.97     30.54 o 
   0  21  -3     2025.79     1952.38    115.03 o 
   1  21  -3      106.69      126.02     27.88 o 
   2  21  -3      463.10      473.15     50.43 o 
   3  21  -3      196.09      206.75     33.09 o 
   4  21  -3      130.21       95.66     14.24 o 
   5  21  -3        0.26       -3.40      9.69 o 
   1  22  -3       62.40       64.87     24.52 o 
   2  22  -3     1129.34     1145.23     73.41 o 
   3  22  -3      170.70      140.11     33.92 o 
   0   0  -2    56342.37    48708.73   4047.46 o 
   2   0  -2     5109.95     5156.18    119.09 o 
   4   0  -2     3409.95     3676.81     98.18 o 
   6   0  -2    17479.41    16691.80   1303.14 o 
   8   0  -2    11349.83    10687.51    420.13 o 
  10   0  -2       15.41       12.43     36.25 o 
  12   0  -2     2215.35     2308.97    164.77 o 
  14   0  -2     3197.10     3332.34    254.08 o 
  16   0  -2      311.26      365.86     50.96 o 
   1   1  -2     4417.42     4310.20     68.43 o 
   2   1  -2     1601.27     1935.35     33.27 o 
   3   1  -2     1308.97     1399.77     25.95 o 
   4   1  -2      120.98      120.79      3.71 o 
   5   1  -2     3003.26     2960.92     49.46 o 
   6   1  -2      777.07      794.86     18.76 o 
   7   1  -2     5795.22     5507.53    123.85 o 
   8   1  -2     2651.10     2539.22     57.39 o 
   9   1  -2     1258.77     1187.15     64.68 o 
  10   1  -2      629.77      625.28     36.28 o 
  11   1  -2      125.94      129.73     21.61 o 
  12   1  -2      107.68      104.33     22.87 o 
  13   1  -2     1921.86     2041.27     79.83 o 
  14   1  -2      317.19      343.45     33.25 o 
  15   1  -2      797.01      833.45     61.88 o 
  16   1  -2      778.91      814.26     90.14 o 
   0   2  -2     1609.76     1661.31     36.07 o 
   1   2  -2     1553.30     1748.01     28.44 o 
   2   2  -2       29.62       45.11      4.78 o 
   3   2  -2      818.44      820.60     21.08 o 
   4   2  -2     2533.02     2543.42     58.68 o 
   5   2  -2      137.26      130.61      6.45 o 
   6   2  -2      502.32      522.93     11.57 o 
   7   2  -2     2181.30     2010.16     43.64 o 
   8   2  -2       59.58       59.45     10.63 o 
   9   2  -2      935.98      840.25     30.15 o 
  10   2  -2      136.95      159.33     15.63 o 
  11   2  -2     1638.40     1809.44     75.34 o 
  12   2  -2      343.00      332.49     42.72 o 
  13   2  -2     1599.78     1676.90    106.96 o 
  14   2  -2      181.32      180.58     36.43 o 
  15   2  -2      792.28      805.91     49.02 o 
  16   2  -2       40.82       39.95     19.68 o 
   1   3  -2     5388.11     5256.67     94.19 o 
   2   3  -2      904.38      919.32     38.36 o 
   3   3  -2    11651.71    12020.53    244.80 o 
   4   3  -2      876.64      891.15     27.76 o 
   5   3  -2     2557.16     2271.83     30.55 o 
   6   3  -2     1078.27     1000.43     17.90 o 
   8   3  -2      107.69       90.25     16.39 o 
   9   3  -2     2791.71     2550.84     62.92 o 
  10   3  -2      407.05      382.17     26.67 o 
  11   3  -2     3680.68     3687.32    118.75 o 
  12   3  -2      617.11      579.91     45.26 o 
  13   3  -2      497.41      558.48     36.08 o 
  14   3  -2      167.77      163.90     24.21 o 
  15   3  -2      206.54      161.14     39.48 o 
  16   3  -2       30.96       24.93     23.99 o 
   0   4  -2     2731.07     3012.18     78.18 o 
   1   4  -2      738.88      786.11     14.50 o 
   2   4  -2    21805.71    22562.68    671.18 o 
   3   4  -2      284.66      288.32      7.62 o 
   4   4  -2    19675.58    19312.81    386.78 o 
   5   4  -2     1672.85     1772.23     30.18 o 
   6   4  -2     1126.78     1131.47     23.40 o 
   7   4  -2      680.41      645.79     19.39 o 
   8   4  -2       79.23       94.19     11.14 o 
   9   4  -2       48.77       35.53     16.32 o 
  10   4  -2    10234.64     9739.99    281.77 o 
  11   4  -2      535.12      546.00     48.25 o 
  12   4  -2     2789.50     2928.21    105.11 o 
  13   4  -2       53.36       46.19     17.03 o 
  14   4  -2       73.91       81.88     21.92 o 
  15   4  -2       44.76       38.84     21.84 o 
   1   5  -2     1899.20     2119.66     36.32 o 
   2   5  -2      756.95      863.20     25.72 o 
   3   5  -2     6557.24     6625.73    167.22 o 
   4   5  -2      985.49     1004.50     32.37 o 
   5   5  -2      303.57      270.96      9.73 o 
   6   5  -2      980.09      839.76     18.28 o 
   7   5  -2        4.44        4.89      4.70 o 
   8   5  -2       44.45       33.03      6.70 o 
   9   5  -2     1303.57     1250.76     35.02 o 
  10   5  -2      254.40      394.96     54.23 o 
  11   5  -2     1483.62     1518.30     53.68 o 
  12   5  -2     2245.69     2285.07     73.09 o 
  13   5  -2      161.38      142.73     26.57 o 
  14   5  -2      333.69      343.84     27.52 o 
  15   5  -2        0.19        7.59     17.79 o 
   1   6  -2     1346.65     1566.60     27.64 o 
   2   6  -2     5738.29     6100.12    114.25 o 
   3   6  -2     1124.09     1236.95     32.22 o 
   4   6  -2     1293.10     1317.69     20.83 o 
   5   6  -2      640.86      584.54     12.42 o 
   6   6  -2      185.64      196.07     13.08 o 
   7   6  -2      227.04      212.08      8.61 o 
   8   6  -2      712.77      678.32     18.34 o 
   9   6  -2     1115.87     1107.78     23.98 o 
  10   6  -2     1946.32     1786.00     58.96 o 
  11   6  -2      812.80      779.04     29.67 o 
  12   6  -2       96.05       81.27     27.55 o 
  13   6  -2     1039.50     1017.95     46.28 o 
  14   6  -2       36.70        6.94     24.51 o 
  15   6  -2      192.68      204.82     25.73 o 
   1   7  -2    14998.82    15140.87    339.63 o 
   2   7  -2     1773.90     1970.35     47.43 o 
   3   7  -2     3119.66     2656.48     59.08 o 
   4   7  -2      667.53      655.21     11.84 o 
   5   7  -2     2119.92     2057.68     36.05 o 
   6   7  -2       36.78       34.23      7.26 o 
   7   7  -2     3917.43     3759.02     85.00 o 
   8   7  -2      779.41      733.59     20.48 o 
   9   7  -2     4065.59     3951.14     70.14 o 
  10   7  -2      498.31      499.58     14.04 o 
  11   7  -2     1524.70     1511.31     60.02 o 
  12   7  -2       40.21       31.38     10.93 o 
  13   7  -2      860.91      913.44     54.09 o 
  14   7  -2       74.05       44.10     24.53 o 
  15   7  -2      710.78      741.93     54.17 o 
   0   8  -2    23767.99    24529.25   1108.51 o 
   1   8  -2     2260.35     2332.05     42.72 o 
   2   8  -2     4294.63     4389.15     75.84 o 
   3   8  -2     1286.85     1323.58     25.38 o 
   4   8  -2       90.19       95.03      8.00 o 
   5   8  -2      153.17      150.72      9.96 o 
   6   8  -2     5302.79     5170.75    102.05 o 
   7   8  -2      108.88       94.85      9.07 o 
   8   8  -2     6197.73     5862.75    150.95 o 
   9   8  -2     3379.49     3129.67     86.68 o 
  10   8  -2       32.37       20.57      5.54 o 
  11   8  -2      469.85      459.05     12.22 o 
  12   8  -2      520.74      514.44     19.29 o 
  13   8  -2       43.03       14.13     13.94 o 
  14   8  -2     2092.70     2345.51    157.37 o 
  15   8  -2      205.44      234.44     26.67 o 
   1   9  -2      859.73      858.57     22.50 o 
   2   9  -2     2522.79     2469.88     46.78 o 
   3   9  -2      132.36      133.44      8.68 o 
   4   9  -2     2060.68     2063.92     45.30 o 
   5   9  -2      470.86      469.07     18.04 o 
   6   9  -2      719.14      590.78     28.81 o 
   7   9  -2      727.14      713.88     21.19 o 
   8   9  -2     4945.38     4618.76     97.48 o 
   9   9  -2      168.04      157.39     18.98 o 
  10   9  -2     2566.97     2370.29     73.97 o 
  11   9  -2      192.57      161.77     18.13 o 
  12   9  -2       80.78       74.39     21.23 o 
  13   9  -2       92.14       96.81     25.05 o 
  14   9  -2      403.39      365.71     32.38 o 
  15   9  -2      211.81      171.74     54.63 o 
   0  10  -2     5878.70     6191.09    233.43 o 
   1  10  -2      170.25      176.21     10.80 o 
   2  10  -2     1478.98     1431.40     38.68 o 
   3  10  -2      947.86      996.63     25.42 o 
   5  10  -2     1739.09     1670.48     35.39 o 
   6  10  -2     3600.72     3557.47     79.97 o 
   7  10  -2      375.50      388.51     16.30 o 
   8  10  -2     3170.99     2941.08     63.13 o 
   9  10  -2     2084.18     2000.34     47.46 o 
  10  10  -2       50.62       43.26     20.29 o 
  11  10  -2      679.17      596.40     52.56 o 
  12  10  -2      374.70      339.14     28.50 o 
  13  10  -2       65.06       69.20     17.74 o 
  14  10  -2     1254.05     1324.05     79.92 o 
   1  11  -2     8270.49     8265.32    177.08 o 
   2  11  -2       43.08       53.96     10.01 o 
   3  11  -2     3394.00     3423.92     67.04 o 
   4  11  -2       52.28       68.38      7.96 o 
   5  11  -2     4983.24     4936.13     92.85 o 
   6  11  -2       26.78       22.60      7.52 o 
   7  11  -2     5012.70     4943.68    116.64 o 
   8  11  -2       29.00       18.51      7.30 o 
   9  11  -2     1396.58     1380.01     40.91 o 
  10  11  -2      317.83      305.49     26.36 o 
  11  11  -2     1263.88     1246.00     41.00 o 
  12  11  -2       53.33       35.77     23.58 o 
  13  11  -2      935.20      814.97     69.83 o 
  14  11  -2       21.96       22.99     17.30 o 
   1  12  -2     2285.93     2328.04     59.22 o 
   2  12  -2     2059.14     2099.69     51.94 o 
   3  12  -2      187.79      182.90     13.49 o 
   4  12  -2     3298.39     3324.05     81.88 o 
   5  12  -2     2086.68     2121.95     47.72 o 
   6  12  -2      309.76      287.81     17.00 o 
   7  12  -2     1278.13     1164.59     32.62 o 
   8  12  -2      724.19      679.79     28.53 o 
   9  12  -2       47.08       44.81      9.67 o 
  10  12  -2     1911.28     1872.21     49.51 o 
  11  12  -2      469.08      451.15     26.88 o 
  12  12  -2      599.91      550.04     25.88 o 
  13  12  -2      483.82      481.20     39.68 o 
  14  12  -2       47.12       53.68     18.93 o 
   1  13  -2      183.01      216.49     19.67 o 
   2  13  -2     3741.15     3855.42     98.09 o 
   3  13  -2       11.53       13.23      8.26 o 
   4  13  -2      648.62      658.72     24.13 o 
   5  13  -2       24.16       30.47      8.41 o 
   6  13  -2     4111.84     4152.95     97.96 o 
   7  13  -2      178.32      156.21     19.16 o 
   8  13  -2      289.98      277.52     17.03 o 
   9  13  -2        4.18       -0.41      9.71 o 
  10  13  -2        5.43       -1.11     10.14 o 
  11  13  -2        6.52       26.03     15.34 o 
  12  13  -2     3586.51     3725.77    117.06 o 
  13  13  -2       36.86       31.65     14.12 o 
   1  14  -2      740.55      746.36     38.43 o 
   2  14  -2     2992.61     3002.38     78.46 o 
   3  14  -2      319.58      300.29     22.41 o 
   4  14  -2     7244.06     7108.79    162.19 o 
   5  14  -2     2279.34     2327.95     54.80 o 
   6  14  -2      821.67      771.05     25.17 o 
   7  14  -2       36.83       40.22      9.57 o 
   8  14  -2      246.22      265.36     34.33 o 
   9  14  -2       82.41       81.98     13.96 o 
  10  14  -2     1905.95     1853.63     54.27 o 
  11  14  -2      143.54      125.80     14.98 o 
  12  14  -2     1374.92     1387.93     46.78 o 
  13  14  -2      578.92      570.41     45.01 o 
   1  15  -2     4578.79     4621.67    131.54 o 
   2  15  -2       60.91       43.28     14.86 o 
   3  15  -2     6359.40     6378.18    155.18 o 
   4  15  -2       38.72       26.22     14.51 o 
   5  15  -2     3029.90     3087.23     77.81 o 
   6  15  -2      193.68      172.01     16.06 o 
   7  15  -2      204.99      202.28     21.65 o 
   8  15  -2       78.23       87.24     12.19 o 
   9  15  -2     1191.70     1190.25     44.11 o 
  10  15  -2       79.88       66.31     20.66 o 
  11  15  -2     2613.05     2600.23     87.90 o 
  12  15  -2        5.88      -12.66     15.62 o 
   0  16  -2      503.18      543.11     55.09 o 
   1  16  -2      609.88      571.11     35.05 o 
   2  16  -2     1104.17     1090.64     41.84 o 
   3  16  -2      245.51      264.65     20.18 o 
   4  16  -2      317.68      295.48     22.63 o 
   5  16  -2       65.14       64.10     11.11 o 
   6  16  -2      241.54      215.73     15.28 o 
   7  16  -2        4.23       -7.32      9.12 o 
   8  16  -2      123.92      134.29     19.86 o 
   9  16  -2      882.74      862.66     66.06 o 
  10  16  -2      181.61      177.59     17.67 o 
  11  16  -2      182.37      187.06     20.88 o 
  12  16  -2      472.47      458.29     33.34 o 
   1  17  -2     1132.89     1123.61     48.08 o 
   2  17  -2     1885.67     1911.37     64.30 o 
   3  17  -2      267.81      276.84     21.21 o 
   4  17  -2       99.00      105.08     16.14 o 
   5  17  -2      272.88      264.58     17.13 o 
   6  17  -2      191.20      183.89     18.30 o 
   7  17  -2      554.69      525.82     38.40 o 
   8  17  -2     1714.10     1684.14     58.30 o 
   9  17  -2      386.70      373.16     35.22 o 
  10  17  -2      708.71      698.01     54.58 o 
  11  17  -2       27.17       23.85     11.51 o 
   0  18  -2     5097.44     5298.11    236.32 o 
   1  18  -2      225.39      212.25     24.24 o 
   2  18  -2     1542.86     1518.32     50.43 o 
   3  18  -2       57.61       45.24     15.02 o 
   4  18  -2       41.12       41.11     14.00 o 
   5  18  -2       86.31       83.30     14.32 o 
   6  18  -2     2615.72     2541.12     74.24 o 
   7  18  -2      133.33      152.48     16.71 o 
   8  18  -2     2118.33     2058.37     71.22 o 
   9  18  -2      361.92      367.70     29.05 o 
  10  18  -2      334.20      297.73     39.55 o 
   1  19  -2     3012.04     3071.64     89.87 o 
   2  19  -2      199.54      168.94     19.65 o 
   3  19  -2      734.21      769.48     38.62 o 
   4  19  -2       90.15       77.36     17.53 o 
   5  19  -2     1197.71     1257.75     43.01 o 
   6  19  -2       54.49       42.27     14.09 o 
   7  19  -2     1975.93     1885.02     80.88 o 
   8  19  -2      312.22      330.64     23.79 o 
   9  19  -2      432.87      439.16     32.05 o 
   0  20  -2      103.55      118.97     33.36 o 
   1  20  -2       38.93       21.94     14.60 o 
   2  20  -2       99.47       96.67     18.13 o 
   3  20  -2       42.15       42.23     18.36 o 
   4  20  -2       71.48       53.68     15.99 o 
   5  20  -2        1.23       -1.43      9.87 o 
   6  20  -2       23.34       38.67     16.10 o 
   7  20  -2      122.17      111.22     20.59 o 
   8  20  -2      352.08      306.75     29.45 o 
   1  21  -2      403.31      439.44     41.33 o 
   2  21  -2      423.15      496.71     36.81 o 
   3  21  -2     1163.80     1211.36     52.37 o 
   4  21  -2      341.88      350.01     29.31 o 
   5  21  -2      423.16      463.30     28.73 o 
   6  21  -2      384.44      390.26     29.22 o 
   7  21  -2      173.29      136.22     27.20 o 
   0  22  -2      287.02      267.44     46.51 o 
   1  22  -2        6.13       23.37     15.17 o 
   2  22  -2     1251.36     1327.87     66.39 o 
   3  22  -2       73.60       55.75     19.59 o 
   4  22  -2     3384.56     3476.60    117.90 o 
   5  22  -2       22.65       27.50     13.21 o 
   6  22  -2      276.78      280.67     26.02 o 
   1  23  -2      324.41      279.21     45.92 o 
   2  23  -2      327.61      394.97     34.23 o 
   3  23  -2     1043.98     1068.09     52.98 o 
   4  23  -2      298.93      291.46     32.74 o 
   2   0  -1    14398.77    14245.81    496.32 o 
   4   0  -1     9194.44     8601.88    796.67 o 
   6   0  -1    17604.79    16972.95    673.60 o 
   8   0  -1      945.20      799.11     45.81 o 
  10   0  -1      474.20      556.83     83.35 o 
  12   0  -1     9405.68     9139.87    480.88 o 
  14   0  -1     2514.73     2469.92    242.91 o 
  16   0  -1       93.35       92.34     40.71 o 
   1   1  -1     4979.73     5159.83     64.35 o 
   2   1  -1    11832.19    11928.82    298.83 o 
   3   1  -1      252.22      264.17      7.18 o 
   4   1  -1     7878.57     7589.36    139.06 o 
   5   1  -1     7059.28     7680.08    153.18 o 
   6   1  -1     6581.77     6926.90    152.61 o 
   7   1  -1       78.84       78.65     11.45 o 
   8   1  -1     1445.11     1428.86     37.38 o 
   9   1  -1      820.18      863.77     32.99 o 
  10   1  -1     4660.46     4327.28    113.28 o 
  11   1  -1     1545.88     1517.27    140.34 o 
  12   1  -1      326.10      332.66     45.02 o 
  13   1  -1     1244.93     1273.35     80.50 o 
  14   1  -1       93.58       94.91     26.52 o 
  15   1  -1       44.92       66.66     42.68 o 
  16   1  -1      286.03      325.87     51.86 o 
   1   2  -1    13792.48    14933.43    272.26 o 
   2   2  -1     1103.91     1274.29     30.03 o 
   3   2  -1    11733.99    11974.99    266.15 o 
   4   2  -1     1651.71     1818.01     38.31 o 
   5   2  -1    19435.96    19428.05    550.69 o 
   6   2  -1      177.70      188.10     10.51 o 
   7   2  -1     7825.38     7597.29    193.69 o 
   8   2  -1      107.00      112.91     11.76 o 
   9   2  -1     4099.05     4055.82    110.41 o 
  10   2  -1      523.44      503.25     30.12 o 
  11   2  -1     3573.21     3399.76    111.08 o 
  12   2  -1      267.84      256.94     23.44 o 
  13   2  -1     1770.08     1755.51     94.15 o 
  14   2  -1       63.77       42.18     27.74 o 
  15   2  -1      508.98      541.31     50.54 o 
  16   2  -1       36.85       35.47     24.12 o 
   0   3  -1    12796.64    13442.26    437.05 o 
   1   3  -1     1595.59     1670.28     37.29 o 
   2   3  -1     4697.20     4701.28     87.87 o 
   3   3  -1      702.57      623.59     20.61 o 
   4   3  -1     4112.27     4327.44     76.36 o 
   5   3  -1     2099.49     2413.28     42.17 o 
   6   3  -1     4751.69     4924.75     89.01 o 
   7   3  -1      121.93      123.13     12.84 o 
   8   3  -1     4113.77     4113.61     89.58 o 
   9   3  -1     2464.44     2492.20    235.92 o 
  10   3  -1       22.87       25.63     11.08 o 
  11   3  -1       45.11       16.70     23.83 o 
  12   3  -1      254.78      234.46     29.09 o 
  13   3  -1       81.98       84.65     23.19 o 
  14   3  -1      587.38      623.98     37.29 o 
  15   3  -1     1055.16     1119.18     76.53 o 
  16   3  -1      115.34      142.88     36.34 o 
   1   4  -1     7399.16     7694.85    130.94 o 
   2   4  -1    42260.03    40338.38   1496.42 o 
   3   4  -1     3839.30     4196.01    177.17 o 
   4   4  -1      322.18      374.47     10.89 o 
   5   4  -1      258.60      228.34     11.02 o 
   6   4  -1     1160.27     1067.01     26.49 o 
   7   4  -1     1046.93      968.45     32.76 o 
   8   4  -1     4607.89     4308.00     95.48 o 
   9   4  -1      224.21      227.37     17.21 o 
  10   4  -1     2698.02     2566.96     89.75 o 
  11   4  -1      490.51      462.27     26.41 o 
  12   4  -1       42.88       12.36     32.61 o 
  13   4  -1      128.03      133.88     22.81 o 
  14   4  -1      720.21      810.25     71.82 o 
  15   4  -1      315.73      327.71     41.12 o 
  16   4  -1     3082.70     3365.70    136.95 o 
   0   5  -1    14509.60    13875.87    369.65 o 
   1   5  -1      663.52      716.72     11.74 o 
   2   5  -1     1400.05     1411.94     23.76 o 
   3   5  -1     2176.12     2288.27     33.35 o 
   4   5  -1     9071.46     9853.93    216.48 o 
   5   5  -1     1913.00     2093.89     49.19 o 
   6   5  -1     8063.54     7830.79    178.34 o 
   7   5  -1      150.09      142.12     11.39 o 
   8   5  -1     9656.69     9053.93    228.91 o 
   9   5  -1     2439.15     2337.09     56.70 o 
  10   5  -1      317.49      621.01     90.91 o 
  11   5  -1      178.89      181.95     17.67 o 
  12   5  -1     1391.34     1350.62     47.98 o 
  13   5  -1      116.10      109.75     24.74 o 
  14   5  -1     1929.18     1986.74     81.49 o 
  15   5  -1      826.07      890.68     59.39 o 
  16   5  -1      561.38      578.07     55.95 o 
   1   6  -1    11114.66    11247.32    216.24 o 
   2   6  -1     4259.08     4719.35     98.61 o 
   3   6  -1     6077.05     6381.07    105.06 o 
   4   6  -1     1070.77     1164.94     42.33 o 
   5   6  -1     6376.22     6571.63    121.33 o 
   6   6  -1      710.07      667.52     23.70 o 
   7   6  -1     7348.71     7034.18    172.53 o 
   8   6  -1     1318.14     1214.20     33.56 o 
   9   6  -1     3350.00     3061.22     77.04 o 
  10   6  -1      662.14      638.74     27.21 o 
  11   6  -1     1314.99     1206.56     63.28 o 
  12   6  -1       32.66       32.67     14.32 o 
  13   6  -1      878.29      904.92     44.16 o 
  14   6  -1      442.42      492.02     45.47 o 
  15   6  -1     1267.74     1351.94     62.65 o 
  16   6  -1      339.19      394.75     41.90 o 
   0   7  -1     3826.21     4231.35     85.62 o 
   1   7  -1      661.63      703.51     16.20 o 
   2   7  -1     4552.99     4778.80     83.24 o 
   3   7  -1     1446.94     1552.50     30.96 o 
   4   7  -1     3336.21     3684.88     63.92 o 
   5   7  -1      175.13      176.57      9.77 o 
   6   7  -1      574.91      553.53     18.39 o 
   7   7  -1     1196.48     1118.90     23.52 o 
   8   7  -1      304.97      264.67     12.13 o 
   9   7  -1      275.47      244.57     17.31 o 
  10   7  -1       29.21       35.14     14.68 o 
  11   7  -1     1020.60      962.61     42.40 o 
  12   7  -1       25.39       26.04     13.99 o 
  13   7  -1      638.77      648.90     47.55 o 
  14   7  -1      164.86      143.42     24.10 o 
  15   7  -1      669.96      745.73     69.21 o 
  16   7  -1      191.53      176.08     34.19 o 
   1   8  -1      990.61     1045.96     21.76 o 
   2   8  -1       69.20       46.44      7.20 o 
   3   8  -1    13343.25    14046.23    377.91 o 
   4   8  -1     3705.64     3944.41     84.94 o 
   5   8  -1     4866.70     4973.07    104.34 o 
   6   8  -1     2293.91     2053.90     82.56 o 
   7   8  -1      548.05      500.82     13.78 o 
   8   8  -1      124.07      129.36     11.17 o 
   9   8  -1      825.20      741.36     30.17 o 
  10   8  -1       66.04      116.37     45.77 o 
  11   8  -1      667.91      621.63     25.03 o 
  12   8  -1     1931.31     1930.47     58.22 o 
  13   8  -1      169.37      172.40     18.56 o 
  14   8  -1      638.49      668.64     40.18 o 
  15   8  -1        1.77      -16.14     27.39 o 
   0   9  -1      765.70      797.44     40.40 o 
   1   9  -1      270.60      331.32     10.99 o 
   2   9  -1     8296.33     8251.31    159.81 o 
   3   9  -1      767.73      823.03     20.09 o 
   4   9  -1    12430.31    12381.47    275.57 o 
   5   9  -1     1304.98     1307.69     29.98 o 
   6   9  -1     3813.05     3664.10     89.45 o 
   7   9  -1       76.76       69.96      5.88 o 
   8   9  -1     1440.29     1263.36     31.47 o 
   9   9  -1      159.33      157.82      7.64 o 
  10   9  -1     9246.44     8909.04    227.03 o 
  11   9  -1       49.75       73.74     12.00 o 
  12   9  -1     1584.86     1581.41     43.29 o 
  13   9  -1      376.83      405.45     28.12 o 
  14   9  -1       49.26       50.97     13.92 o 
  15   9  -1       10.78       14.25     16.80 o 
   1  10  -1      938.78      894.03     20.62 o 
   2  10  -1     1353.31     1391.55     29.15 o 
   3  10  -1     7393.93     7636.31    203.72 o 
   4  10  -1      944.91      980.30     30.66 o 
   5  10  -1     4982.01     5016.52    110.27 o 
   6  10  -1     1629.54     1508.13     45.03 o 
   7  10  -1     1152.35     1038.52     50.40 o 
   8  10  -1      411.32      384.78     20.53 o 
   9  10  -1     2034.08     1897.11     43.61 o 
  10  10  -1      529.32      504.46     19.16 o 
  11  10  -1     1932.46     1893.88     49.61 o 
  12  10  -1     1179.75     1160.60     41.04 o 
  13  10  -1      303.60      287.84     21.67 o 
  14  10  -1      379.89      438.16     59.53 o 
  15  10  -1       66.35       29.89     56.13 o 
   0  11  -1      901.61     1016.72     50.63 o 
   1  11  -1      224.45      220.35     11.10 o 
   2  11  -1       16.15       35.86      8.82 o 
   3  11  -1      248.93      265.65     13.89 o 
   4  11  -1      683.18      724.75     44.66 o 
   5  11  -1     2455.37     2294.98     50.78 o 
   6  11  -1      205.24      261.25     19.94 o 
   7  11  -1      657.83      577.59     26.80 o 
   8  11  -1       71.50       67.86     18.70 o 
   9  11  -1      389.43      383.71     13.35 o 
  10  11  -1       27.77       16.91      7.11 o 
  11  11  -1     1329.50     1331.77     37.35 o 
  12  11  -1       36.05       16.41      9.68 o 
  13  11  -1     1651.23     1715.03     98.28 o 
  14  11  -1       40.70       18.90     21.02 o 
  15  11  -1      228.72      199.00     32.79 o 
   1  12  -1     6925.84     6994.94    140.89 o 
   2  12  -1      621.62      645.49     22.01 o 
   3  12  -1      366.39      408.11     30.87 o 
   4  12  -1      126.64      129.95     11.99 o 
   5  12  -1     2288.76     2351.52     63.13 o 
   6  12  -1       32.38       12.63      9.78 o 
   7  12  -1     7133.59     6944.14    180.34 o 
   8  12  -1      116.60      127.16     18.44 o 
   9  12  -1     1675.14     1558.12     46.38 o 
  10  12  -1      212.05      196.85      8.79 o 
  11  12  -1       70.49       49.74     12.25 o 
  12  12  -1       26.91       31.73     17.07 o 
  13  12  -1      572.24      546.72     49.19 o 
  14  12  -1      505.35      489.89     45.92 o 
   0  13  -1    17775.06    17496.48    626.18 o 
   1  13  -1      726.55      776.15     29.29 o 
   2  13  -1     3672.43     3848.00     88.56 o 
   3  13  -1      929.50      927.09     36.80 o 
   4  13  -1      177.28      241.59     20.34 o 
   5  13  -1      289.84      298.37     14.97 o 
   6  13  -1    12063.17    12011.45    344.83 o 
   7  13  -1      547.04      510.84     26.24 o 
   8  13  -1     5851.60     5621.37    158.17 o 
   9  13  -1       82.09       80.06     19.78 o 
  10  13  -1      120.66      103.69     16.46 o 
  11  13  -1       92.42      101.08     16.56 o 
  12  13  -1      667.01      668.06     48.21 o 
  13  13  -1       35.55       36.73     26.32 o 
  14  13  -1     2841.93     3070.53    158.47 o 
   1  14  -1     3552.33     3603.01     86.98 o 
   2  14  -1     2117.23     2265.49     62.82 o 
   3  14  -1      396.29      413.61     23.03 o 
   4  14  -1      196.19      226.20     16.95 o 
   5  14  -1      657.69      637.27     25.46 o 
   6  14  -1      519.80      493.35     36.42 o 
   7  14  -1     2196.16     2096.85     78.43 o 
   8  14  -1     1045.92      969.89     39.17 o 
   9  14  -1      499.24      469.72     31.26 o 
  10  14  -1      652.72      651.38     38.36 o 
  11  14  -1       87.23       94.49     22.99 o 
  12  14  -1       33.13       39.71     23.97 o 
  13  14  -1      622.87      657.15     39.38 o 
   0  15  -1     1437.05     1422.49     49.35 o 
   1  15  -1      505.59      595.22     22.73 o 
   2  15  -1      657.14      633.65     26.23 o 
   3  15  -1      978.02      993.93     31.56 o 
   4  15  -1       79.91       78.04     17.29 o 
   5  15  -1      101.93       98.92     11.97 o 
   6  15  -1       33.68       50.82     13.78 o 
   7  15  -1     1220.67     1111.46     57.40 o 
   8  15  -1       34.81       35.53     13.86 o 
   9  15  -1      737.50      731.96     46.47 o 
  10  15  -1      109.15      101.65     22.86 o 
  11  15  -1      292.89      292.81     27.35 o 
  12  15  -1      181.22      154.11     21.55 o 
  13  15  -1      176.92      211.84     29.31 o 
   1  16  -1      297.17      304.69     18.23 o 
   2  16  -1       56.92       48.26     12.37 o 
   3  16  -1     5731.32     5990.81    143.27 o 
   4  16  -1      271.56      270.80     19.18 o 
   5  16  -1     3418.69     3531.43     87.29 o 
   6  16  -1       15.85       12.65      9.74 o 
   7  16  -1      754.76      698.15     39.42 o 
   8  16  -1       88.32       81.07     20.29 o 
   9  16  -1      980.62      926.90     58.64 o 
  10  16  -1       75.12       64.22     16.47 o 
  11  16  -1     1615.32     1557.02     69.27 o 
  12  16  -1      175.60      141.78     28.40 o 
   0  17  -1      334.23      356.43     30.30 o 
   1  17  -1      160.87      157.94     18.02 o 
   2  17  -1     2532.13     2615.88     81.46 o 
   3  17  -1      199.60      213.50     21.25 o 
   4  17  -1    10332.68    10643.57    298.64 o 
   5  17  -1       38.06       28.47     11.45 o 
   6  17  -1      418.46      381.78     21.28 o 
   7  17  -1       17.85       16.11     14.76 o 
   8  17  -1      435.41      435.55     34.61 o 
   9  17  -1       27.83       14.06     18.51 o 
  10  17  -1     3183.80     3201.69    117.17 o 
  11  17  -1      209.50      175.83     39.83 o 
  12  17  -1     1146.55     1249.34     64.23 o 
   1  18  -1      444.08      482.02     32.81 o 
   2  18  -1     1289.63     1276.28     56.76 o 
   3  18  -1     1661.07     1726.93     52.00 o 
   4  18  -1      235.61      243.05     21.69 o 
   5  18  -1      143.60      148.50     17.76 o 
   6  18  -1     1363.52     1299.94     44.80 o 
   7  18  -1        6.77       -3.58     13.18 o 
   8  18  -1      110.04       74.46     17.63 o 
   9  18  -1      100.41       77.56     19.34 o 
  10  18  -1        0.40        3.42     24.33 o 
  11  18  -1      257.27      277.31     35.17 o 
   0  19  -1      681.84      739.85     95.86 o 
   1  19  -1        5.40        9.18     11.41 o 
   2  19  -1     1410.56     1523.67     48.96 o 
   3  19  -1      107.56      118.22     17.52 o 
   4  19  -1     1539.73     1491.48     59.91 o 
   5  19  -1     1323.45     1332.60     50.71 o 
   6  19  -1       80.58       90.10     13.32 o 
   7  19  -1      173.00      153.46     28.47 o 
   8  19  -1      368.42      349.71     31.61 o 
   9  19  -1        6.25       12.61     17.95 o 
  10  19  -1      459.58      458.71     36.33 o 
   1  20  -1     1221.00     1246.75     46.69 o 
   2  20  -1      172.26      191.50     19.88 o 
   3  20  -1     1250.01     1346.40     53.63 o 
   4  20  -1       43.80       29.66     16.23 o 
   5  20  -1     2094.35     2148.55     68.04 o 
   6  20  -1       47.02       40.35     13.19 o 
   7  20  -1     1324.03     1229.86     64.59 o 
   8  20  -1       35.57       24.40     18.48 o 
   9  20  -1      835.34      845.57     49.37 o 
   0  21  -1     2111.05     2340.94    105.68 o 
   1  21  -1        0.01      -12.60     12.60 o 
   2  21  -1     1074.22     1142.02     57.51 o 
   3  21  -1      205.21      197.16     20.06 o 
   4  21  -1       54.11       59.10     21.20 o 
   5  21  -1       39.05       23.04     11.66 o 
   6  21  -1     2279.57     2210.18     69.15 o 
   7  21  -1       54.27       40.13     17.60 o 
   8  21  -1     1413.55     1280.82     65.71 o 
   1  22  -1       15.58        8.80     15.93 o 
   2  22  -1     1153.63     1278.36     54.54 o 
   3  22  -1       19.87       15.80     14.24 o 
   4  22  -1       99.56       91.73     33.57 o 
   5  22  -1       49.07       50.52     13.65 o 
   6  22  -1       90.77       80.88     16.13 o 
   7  22  -1       72.14       75.56     21.41 o 
   0  23  -1     2069.49     2234.28    139.65 o 
   1  23  -1      211.17      206.61     31.51 o 
   2  23  -1      824.80      900.05     50.01 o 
   3  23  -1      370.02      381.52     39.29 o 
   4  23  -1       39.80       55.48     16.63 o 
   5  23  -1       84.84       70.39     17.09 o 
   6  23  -1     1295.73     1361.53     69.87 o 
   1  24  -1     1598.42     1839.51     69.05 o 
   2  24  -1       21.23       24.64     20.24 o 
   3  24  -1      320.56      341.28     34.60 o 
   4  24  -1        1.83       23.29     14.15 o 
   2   0   0    18524.07    18857.48    540.07 o 
   4   0   0     6075.21     6361.35    168.77 o 
   6   0   0     5126.70     4434.29    203.14 o 
   8   0   0    19960.24    17690.23    738.24 o 
  10   0   0      131.99       99.42     26.30 o 
  12   0   0     1013.11     1024.11     81.57 o 
  14   0   0     4835.44     5083.96    216.56 o 
  16   0   0      936.10      914.93     97.96 o 
   2   1   0     6614.16     7472.88    126.27 o 
   3   1   0      104.03      127.89      6.12 o 
   4   1   0      468.92      558.35     13.86 o 
   5   1   0      122.06      118.88      7.63 o 
   6   1   0     1034.70     1162.06     28.58 o 
   7   1   0    16970.41    16871.26    544.81 o 
   8   1   0     1338.39     1192.66     51.33 o 
   9   1   0     1187.33     1079.18     36.67 o 
  10   1   0     1756.29     1738.94     60.86 o 
  11   1   0       31.78       37.25     17.52 o 
  12   1   0       14.66       10.33     20.48 o 
  13   1   0     2371.72     2448.53     89.43 o 
  14   1   0      217.69      671.01    207.68 o 
  15   1   0     2124.62     2192.98    111.12 o 
  16   1   0      862.66      949.47     62.26 o 
   2   2   0      293.86      272.59      6.40 o 
   3   2   0      348.91      405.29      8.37 o 
   4   2   0       47.04       48.25      6.05 o 
   5   2   0      164.16      147.85      8.37 o 
   6   2   0      269.26      244.57     10.55 o 
   7   2   0     1725.64     1778.74     43.39 o 
   8   2   0     1224.31     1190.84     33.06 o 
   9   2   0     2374.92     2383.53     65.36 o 
  10   2   0       22.02       32.91     11.98 o 
  11   2   0     1956.56     2018.60     75.69 o 
  12   2   0      578.16      603.30     55.34 o 
  13   2   0      738.37      645.79     53.04 o 
  14   2   0        0.67       -2.44     16.72 o 
  15   2   0      707.81      945.24     87.16 o 
  16   2   0       32.25       50.41     25.83 o 
   1   3   0     2310.34     2334.40     25.65 o 
   2   3   0     5471.28     5885.61     96.32 o 
   3   3   0     7418.72     7787.64    146.29 o 
   4   3   0      853.91      852.63     16.13 o 
   5   3   0     8409.65     8714.83    184.22 o 
   6   3   0      767.48      747.04     20.78 o 
   7   3   0     2084.85     2216.90     45.41 o 
   8   3   0      598.67      638.09     21.37 o 
   9   3   0     6482.53     6019.70    144.14 o 
  10   3   0      809.78      815.33     35.64 o 
  11   3   0     3479.23     3414.90     95.30 o 
  12   3   0      694.47      639.76     38.47 o 
  13   3   0      443.59      462.42     47.83 o 
  14   3   0        9.34       11.76     19.27 o 
  15   3   0      121.03      104.97     24.96 o 
  16   3   0       71.29       89.04     26.09 o 
   0   4   0      198.68      240.32     10.24 o 
   1   4   0     7677.18     7631.02    117.85 o 
   2   4   0    45800.70    41801.25   1548.67 o 
   3   4   0      192.26      193.76      5.91 o 
   4   4   0    32049.18    32720.10   1133.80 o 
   5   4   0      210.67      284.79     11.32 o 
   6   4   0     2701.46     2708.13     55.14 o 
   7   4   0     1224.26     1214.80     29.11 o 
   8   4   0       95.10      120.29     12.05 o 
   9   4   0      137.32      145.54     14.64 o 
  10   4   0    12426.10    11613.57    382.97 o 
  11   4   0      629.28      685.52     60.14 o 
  12   4   0     3423.42     3476.83    104.54 o 
  13   4   0      395.03      381.35     67.49 o 
  14   4   0       80.34       87.24     21.40 o 
  15   4   0      377.38      422.53     52.02 o 
  16   4   0      336.65      400.93     41.09 o 
   1   5   0      419.81      402.84      8.58 o 
   2   5   0     3499.17     3336.95     49.50 o 
   3   5   0    10473.09    10511.99    227.59 o 
   4   5   0      145.08      183.53      6.90 o 
   5   5   0     4052.26     4167.71     71.21 o 
   6   5   0     3129.23     3186.52     66.06 o 
   7   5   0       18.99       23.68     10.45 o 
   8   5   0      107.27       95.36     13.29 o 
   9   5   0     2499.57     2431.77     59.16 o 
  10   5   0      598.48      523.78     28.51 o 
  11   5   0     1979.13     1955.03     70.52 o 
  12   5   0     2493.96     2642.85     95.13 o 
  13   5   0      116.51       87.07     30.64 o 
  14   5   0      584.05      605.43     43.15 o 
  15   5   0       14.94       -6.51     16.35 o 
  16   5   0       79.03       83.47     26.71 o 
   0   6   0       94.58      157.44      9.99 o 
   1   6   0     2593.49     2851.10     45.10 o 
   2   6   0     4506.39     4667.74     68.66 o 
   3   6   0     5085.58     5442.41     88.01 o 
   4   6   0     4486.92     4436.59     80.04 o 
   5   6   0      975.06      976.58     21.96 o 
   6   6   0      650.04      664.18     15.44 o 
   7   6   0     3108.18     3031.01     63.43 o 
   8   6   0      250.04      244.89     18.79 o 
   9   6   0      435.47      421.96     26.14 o 
  10   6   0     2652.32     2463.66     81.24 o 
  11   6   0      337.43      344.38     26.72 o 
  12   6   0      206.24      273.58     69.30 o 
  13   6   0     2046.60     2104.01     92.45 o 
  14   6   0      253.42      293.46     36.40 o 
  15   6   0      627.93      663.24     48.43 o 
  16   6   0       52.09       14.88     18.59 o 
   1   7   0     5049.53     5002.13     83.01 o 
   2   7   0      805.36     1028.66     18.21 o 
   3   7   0    23876.64    24105.58    648.30 o 
   4   7   0      399.80      411.56     14.45 o 
   5   7   0    11646.48    12021.07    292.54 o 
   6   7   0       83.11       61.50      9.72 o 
   7   7   0     1782.56     1747.64     41.33 o 
   8   7   0      512.68      521.90     16.82 o 
   9   7   0      700.19      695.45     22.83 o 
  10   7   0     1361.47     1332.12     38.66 o 
  11   7   0     1708.60     1655.14     47.28 o 
  12   7   0      233.09      226.35     24.66 o 
  13   7   0     1962.75     1948.31     57.63 o 
  14   7   0      344.79      332.41     23.38 o 
  15   7   0      666.01      670.08     35.63 o 
  16   7   0        2.88      -13.67     13.67 o 
   0   8   0    17441.94    16629.58    605.36 o 
   1   8   0     1653.35     1574.36     31.08 o 
   2   8   0     4123.62     4008.11    100.08 o 
   3   8   0       79.41      107.42      6.19 o 
   4   8   0     1915.89     1891.87     36.24 o 
   5   8   0      616.76      672.88     17.22 o 
   6   8   0     4588.49     4631.82    110.08 o 
   7   8   0      137.00      118.84      9.55 o 
   8   8   0     4436.75     4259.02    105.52 o 
   9   8   0     4100.68     3907.45    102.83 o 
  10   8   0     1970.18     1922.46     44.99 o 
  11   8   0       47.87       58.25     10.46 o 
  12   8   0     1602.01     1529.84     45.35 o 
  13   8   0       18.90       24.35     10.90 o 
  14   8   0     1705.66     1803.53     55.90 o 
  15   8   0      286.02      306.28     25.03 o 
  16   8   0       30.53        7.31     13.00 o 
   1   9   0      975.28      968.74     22.15 o 
   2   9   0     2085.02     1881.58     34.26 o 
   3   9   0      623.29      709.56     24.56 o 
   4   9   0       19.15       12.43      5.16 o 
   5   9   0        5.19       15.32      8.53 o 
   6   9   0        7.66       16.49      7.44 o 
   7   9   0      502.17      493.08     17.82 o 
   8   9   0     4906.19     4721.24    118.84 o 
   9   9   0      299.77      276.10     15.14 o 
  10   9   0     1149.27     1121.85     45.47 o 
  11   9   0       14.86       14.76     10.19 o 
  12   9   0       19.71       47.65     11.67 o 
  13   9   0      182.66      188.09     17.78 o 
  14   9   0      528.33      533.09     30.88 o 
  15   9   0        0.94        6.12     12.82 o 
   0  10   0    11091.31    11636.02    391.11 o 
   1  10   0      383.08      389.04     15.22 o 
   2  10   0     2612.88     2456.95     46.07 o 
   3  10   0     2002.53     2045.04     42.34 o 
   4  10   0      267.47      240.45      9.88 o 
   5  10   0       47.12       38.04      7.99 o 
   6  10   0     2293.44     2269.50     58.77 o 
   7  10   0      235.14      209.47     16.46 o 
   8  10   0     5623.14     5392.72    130.12 o 
   9  10   0      210.99      212.52     19.48 o 
  10  10   0       97.48       86.86     11.80 o 
  11  10   0      243.49      252.01     23.81 o 
  12  10   0      737.25      730.54     29.72 o 
  13  10   0       14.06       32.17     11.94 o 
  14  10   0      831.12      835.32     39.13 o 
  15  10   0     1112.90     1169.84     49.65 o 
   1  11   0    25656.65    25822.18    800.82 o 
   2  11   0      202.30      227.29     19.81 o 
   3  11   0     4946.87     4828.67    102.61 o 
   4  11   0       81.52       72.93      7.76 o 
   5  11   0     3681.18     3755.89     78.91 o 
   6  11   0      200.39      222.77     11.69 o 
   7  11   0     2524.72     2541.32     65.61 o 
   8  11   0      712.82      647.42     33.66 o 
   9  11   0      801.58      736.84     24.90 o 
  10  11   0       31.57       38.55      9.30 o 
  11  11   0     1569.63     1511.14     59.73 o 
  12  11   0      162.77      160.55     25.77 o 
  13  11   0     1189.06     1240.15     44.17 o 
  14  11   0       14.90       21.58     12.27 o 
  15  11   0     1136.69     1159.61     87.55 o 
   0  12   0     2788.01     2877.87     68.25 o 
   1  12   0     3659.10     3962.72     80.58 o 
   2  12   0     2438.07     2383.43     52.83 o 
   3  12   0        2.16        6.34      6.87 o 
   4  12   0     2319.55     2146.81     61.98 o 
   5  12   0     3010.41     3129.47     68.10 o 
   6  12   0       92.22       87.34     11.91 o 
   7  12   0      789.95      762.38     27.87 o 
   8  12   0     1574.36     1521.59     40.77 o 
   9  12   0       48.34       53.28     12.94 o 
  10  12   0     1722.15     1682.99     58.45 o 
  11  12   0      726.61      645.08     27.78 o 
  12  12   0     1631.45     1601.34     62.07 o 
  13  12   0      755.48      787.54     43.08 o 
  14  12   0      155.56      156.60     36.48 o 
   1  13   0        1.28        8.22      6.46 o 
   2  13   0     1727.91     1786.46     41.76 o 
   3  13   0        4.30       13.09      6.95 o 
   4  13   0      405.83      375.07     22.97 o 
   5  13   0       51.95       47.12      7.71 o 
   6  13   0     2598.75     2685.11     80.32 o 
   7  13   0        8.30        8.00      9.08 o 
   8  13   0      213.18      207.70     16.15 o 
   9  13   0      328.07      298.32     23.08 o 
  10  13   0      429.14      387.55     19.54 o 
  11  13   0      173.73      183.73     20.98 o 
  12  13   0     5761.34     5894.67    161.60 o 
  13  13   0       40.13       44.89     18.53 o 
  14  13   0      372.25      419.05     59.81 o 
   0  14   0      352.35      329.64     27.92 o 
   1  14   0      293.66      285.39     16.95 o 
   2  14   0     2987.63     3142.77     81.00 o 
   3  14   0      532.55      501.76     44.13 o 
   4  14   0     5721.82     5597.65    144.23 o 
   5  14   0     1253.54     1326.97     38.92 o 
   6  14   0      905.58      877.22     36.52 o 
   7  14   0       10.27       14.81      7.64 o 
   8  14   0     1131.86     1135.41     34.62 o 
   9  14   0      170.38      145.11     12.35 o 
  10  14   0     3583.06     3438.02     93.96 o 
  11  14   0       95.45       82.91     18.93 o 
  12  14   0      522.48      491.99     27.94 o 
  13  14   0      507.33      560.14     53.13 o 
  14  14   0       20.67       33.59     25.52 o 
   1  15   0     4846.87     5167.69    103.12 o 
   2  15   0        0.51        2.93      7.76 o 
   3  15   0     4955.68     5114.97    121.60 o 
   4  15   0       53.78       40.27      9.39 o 
   5  15   0     3991.85     3950.29     86.18 o 
   6  15   0       40.53       32.76     14.90 o 
   7  15   0     2129.43     2107.91     70.77 o 
   8  15   0       21.65       43.31     19.10 o 
   9  15   0     1994.13     1915.99     52.04 o 
  10  15   0       86.99       80.92     16.34 o 
  11  15   0     1630.16     1610.39     44.11 o 
  12  15   0      103.98      117.54     25.64 o 
  13  15   0      304.62      307.94     43.62 o 
   0  16   0      731.33      722.39     32.52 o 
   1  16   0      652.13      669.47     24.97 o 
   2  16   0      722.13      712.75     29.84 o 
   3  16   0       85.13       72.34     12.29 o 
   4  16   0       43.94       55.64     12.02 o 
   5  16   0      272.92      230.04     17.13 o 
   6  16   0      954.88      924.05     42.94 o 
   7  16   0      616.03      542.26     41.67 o 
   8  16   0      544.93      554.29     44.32 o 
   9  16   0     2141.15     2079.50     87.69 o 
  10  16   0      188.36      200.06     28.03 o 
  11  16   0      151.86      173.17     30.02 o 
  12  16   0      185.94      184.95     32.84 o 
  13  16   0      122.71       90.74     24.70 o 
   1  17   0      356.00      391.02     21.08 o 
   2  17   0     2647.51     2662.35     95.72 o 
   3  17   0      719.52      722.32     30.02 o 
   4  17   0      492.27      464.10     22.51 o 
   5  17   0      516.80      520.64     21.83 o 
   6  17   0      900.96      865.90     49.02 o 
   7  17   0      141.23      149.05     23.54 o 
   8  17   0     2867.98     2855.79    110.37 o 
   9  17   0       35.02       33.37     18.58 o 
  10  17   0     1683.57     1667.91     82.32 o 
  11  17   0       57.83       61.00     22.72 o 
  12  17   0       57.99       53.90     21.95 o 
   0  18   0     6774.87     7178.54    256.30 o 
   1  18   0      125.82      127.00     15.83 o 
   2  18   0     2808.12     2974.37     79.87 o 
   3  18   0      335.62      382.70     23.88 o 
   4  18   0      103.67      126.25     15.22 o 
   5  18   0      377.34      370.64     19.52 o 
   6  18   0     3458.75     3498.08    116.81 o 
   7  18   0       17.72       14.98     20.12 o 
   8  18   0     1987.97     1967.23     80.07 o 
   9  18   0      396.89      527.71     52.54 o 
  10  18   0       71.54       84.07     25.53 o 
  11  18   0      327.96      334.11     41.77 o 
   1  19   0     3577.42     3874.60    101.23 o 
   2  19   0      479.41      550.44     26.85 o 
   3  19   0      662.08      651.36     41.92 o 
   4  19   0       70.87       58.20     12.55 o 
   5  19   0     1181.80     1150.55     38.06 o 
   6  19   0       31.25       21.75     20.80 o 
   7  19   0     2063.59     1898.71     86.54 o 
   8  19   0      363.79      395.31     44.82 o 
   9  19   0     1086.61     1087.65     60.68 o 
  10  19   0      163.59      177.83     36.75 o 
  11  19   0      302.48      250.12     47.77 o 
   0  20   0      270.63      200.12     62.29 o 
   1  20   0       22.72       38.07     17.56 o 
   2  20   0      448.76      482.55     32.67 o 
   3  20   0       13.73        9.50     12.96 o 
   4  20   0       94.17       79.55     14.26 o 
   5  20   0       85.85       70.22     12.70 o 
   6  20   0      113.14       90.71     23.06 o 
   7  20   0      299.09      302.27     46.19 o 
   8  20   0       67.34       77.57     26.51 o 
   9  20   0      310.42      316.57     50.03 o 
  10  20   0      121.91       93.51     40.66 o 
   1  21   0      564.30      618.54     33.06 o 
   2  21   0      315.94      339.34     23.13 o 
   3  21   0     1378.64     1492.39     60.78 o 
   4  21   0      298.92      296.06     31.60 o 
   5  21   0      462.73      440.66     24.23 o 
   6  21   0     1061.72     1075.94     68.04 o 
   7  21   0      262.14      238.86     35.08 o 
   8  21   0       98.80       91.62     39.58 o 
   9  21   0      370.43      361.58     58.01 o 
   0  22   0      654.89      747.76     57.73 o 
   1  22   0       23.87       25.70     12.60 o 
   2  22   0     1654.71     1756.76     72.32 o 
   3  22   0      101.88      119.55     19.04 o 
   4  22   0     4772.94     5063.16    156.70 o 
   5  22   0      183.83      148.63     18.49 o 
   6  22   0       96.26       68.23     23.93 o 
   7  22   0       12.86      -17.06     25.11 o 
   8  22   0       87.47       91.39     30.62 o 
   1  23   0      190.45      175.16     29.60 o 
   2  23   0       66.46       61.08     15.56 o 
   3  23   0     1768.37     1877.75     62.87 o 
   4  23   0     1216.51     1147.73     68.18 o 
   5  23   0      439.72      485.45     42.81 o 
   6  23   0      391.57      276.73     62.49 o 
   0  24   0      132.13      106.69     33.25 o 
   1  24   0      150.86      150.83     20.85 o 
   2  24   0        1.96        1.90     11.11 o 
   3  24   0      448.75      458.32     40.66 o 
   4  24   0      167.33      199.85     35.72 o 
   1  25   0      898.62     1024.67     58.89 o 
   2   0   1    14373.02    14792.36    459.11 o 
   4   0   1     9441.87     9905.13    300.02 o 
   6   0   1    17753.81    18002.28    787.54 o 
   8   0   1     1160.75     1116.07     57.84 o 
  10   0   1      165.01      209.98     32.21 o 
  12   0   1     9201.86     9105.03    596.12 o 
  14   0   1     2442.45     2608.44    241.02 o 
  16   0   1      184.55      137.26     73.28 o 
   0   1   1     3162.83     3320.03     61.22 o 
   1   1   1     4985.22     5043.04     69.71 o 
   2   1   1    12253.59    13290.57    291.64 o 
   3   1   1      214.46      244.00     10.31 o 
   4   1   1     7522.43     7245.60    141.07 o 
   5   1   1     7537.78     8136.53    197.50 o 
   6   1   1     6774.81     7183.10    171.03 o 
   7   1   1      193.10      189.68     14.12 o 
   8   1   1     1264.30     1204.00     38.18 o 
   9   1   1      673.53      660.82     31.59 o 
  10   1   1     4264.45     4067.79    124.77 o 
  11   1   1     1369.13     1353.15     65.10 o 
  12   1   1      286.68      297.52     33.09 o 
  13   1   1     1201.51     1405.39     76.03 o 
  14   1   1      217.40      180.24     28.76 o 
  15   1   1       65.01       54.26     42.32 o 
  16   1   1      322.26      369.15     42.88 o 
   1   2   1    11256.15    11667.93    184.03 o 
   2   2   1     1125.26     1311.11     23.96 o 
   3   2   1    11748.75    12137.40    230.47 o 
   4   2   1     1594.98     1807.43     34.99 o 
   5   2   1    20624.89    20853.05    688.65 o 
   6   2   1      153.96      154.27     10.42 o 
   7   2   1     8477.25     8566.47    277.70 o 
   8   2   1      132.21      146.46     20.32 o 
   9   2   1     3713.81     3577.25    120.96 o 
  10   2   1      582.13      593.32     23.64 o 
  11   2   1     3439.39     3341.08    126.71 o 
  12   2   1      244.09      240.81     25.67 o 
  13   2   1     1906.95     1910.62     81.66 o 
  14   2   1       46.01       47.08     20.08 o 
  15   2   1      611.03      689.83     50.05 o 
  16   2   1       42.79       52.81     30.17 o 
   0   3   1    14358.84    15116.36    394.60 o 
   1   3   1     1514.71     1591.35     37.55 o 
   2   3   1     5277.64     5416.07     84.78 o 
   3   3   1      643.06      587.15      9.76 o 
   4   3   1     4547.61     4815.78     73.11 o 
   5   3   1     1716.84     2018.66     42.02 o 
   6   3   1     3885.98     4050.52    111.84 o 
   7   3   1      130.40      145.00     13.06 o 
   8   3   1     3671.01     3638.91     91.46 o 
   9   3   1     2822.92     2748.81     87.33 o 
  10   3   1       29.34       21.95     11.93 o 
  11   3   1       77.25       50.49     11.88 o 
  12   3   1      410.60      435.04     34.17 o 
  13   3   1       77.68       60.09     28.96 o 
  14   3   1      510.98      615.94     60.85 o 
  15   3   1     1120.56     1301.11     71.02 o 
  16   3   1       83.41      103.37     29.78 o 
   1   4   1     7464.92     7747.85    136.30 o 
   2   4   1    42440.22    40469.67   1535.07 o 
   3   4   1     3523.07     3993.60     70.92 o 
   4   4   1      195.10      234.47     12.86 o 
   5   4   1      340.09      335.59     11.03 o 
   6   4   1     1062.34      975.95     32.19 o 
   7   4   1     1334.56     1244.59     29.15 o 
   8   4   1     4289.43     3992.73     86.38 o 
   9   4   1      338.76      308.25     17.66 o 
  10   4   1     2925.48     2883.09     93.32 o 
  11   4   1      339.87      367.92     26.67 o 
  12   4   1      239.08      244.67     21.41 o 
  13   4   1       70.99       65.46     22.02 o 
  14   4   1      752.54      765.32     56.82 o 
  15   4   1      317.96      273.89     61.28 o 
  16   4   1     2974.50     3342.21    135.97 o 
   0   5   1    14945.04    14706.43    400.70 o 
   1   5   1      606.30      666.20     12.10 o 
   2   5   1     1782.76     1813.59     28.02 o 
   3   5   1     2264.35     2446.22     46.85 o 
   4   5   1     7537.65     8321.12    185.19 o 
   5   5   1     1996.72     2127.12     52.27 o 
   6   5   1     7837.74     7275.52    141.23 o 
   7   5   1      154.91      150.43     10.53 o 
   8   5   1    10418.38     9749.33    241.81 o 
   9   5   1     2279.01     2289.64     59.12 o 
  10   5   1      892.81      857.14     30.05 o 
  11   5   1      120.18       95.45     17.66 o 
  12   5   1     1313.94     1312.12     54.25 o 
  13   5   1      199.72      202.84     21.87 o 
  14   5   1     1754.23     1822.45     87.85 o 
  15   5   1      844.24      956.28     50.85 o 
  16   5   1      528.07      706.20     62.62 o 
   1   6   1    10069.72     9980.45    192.48 o 
   2   6   1     4429.31     4933.55    106.02 o 
   3   6   1     6063.99     6283.47    125.75 o 
   4   6   1     1193.49     1363.31     26.68 o 
   5   6   1     6816.09     7148.98    159.67 o 
   6   6   1      592.43      564.28     19.00 o 
   7   6   1     7251.47     6923.95    136.37 o 
   8   6   1     1276.97     1230.90     35.37 o 
   9   6   1     3887.14     3687.61     71.75 o 
  10   6   1      660.77      641.72     29.17 o 
  11   6   1     1328.73     1246.47     38.42 o 
  12   6   1       11.92        9.83     10.06 o 
  13   6   1      725.58      721.64     34.78 o 
  14   6   1      420.19      456.90     27.85 o 
  15   6   1     1175.43     1272.91     52.61 o 
  16   6   1      308.45      311.03     29.93 o 
   0   7   1     3035.69     3499.04     99.35 o 
   1   7   1      682.10      755.33     15.44 o 
   2   7   1     4598.07     4799.38     75.92 o 
   3   7   1     1531.73     1646.46     31.71 o 
   4   7   1     3489.36     3826.86     81.20 o 
   5   7   1       62.21       56.67     10.47 o 
   6   7   1      782.04      776.94     25.18 o 
   7   7   1     1066.34     1013.40     33.12 o 
   8   7   1      297.72      243.59     26.88 o 
   9   7   1      149.19      172.31     13.72 o 
  10   7   1       68.34       71.86     11.71 o 
  11   7   1     1189.29     1118.28     43.06 o 
  12   7   1        1.19       -9.81     14.88 o 
  13   7   1      616.15      644.04     39.42 o 
  14   7   1      126.19      121.38     26.79 o 
  15   7   1      758.94      822.72     41.23 o 
  16   7   1      165.42      180.54     22.71 o 
   2   8   1       58.90       45.58      5.24 o 
   3   8   1    13723.97    14576.07    313.13 o 
   4   8   1     3671.40     3871.43     81.47 o 
   5   8   1     4481.92     4375.69    103.81 o 
   6   8   1     2187.74     2080.27     47.84 o 
   7   8   1      281.23      269.20     24.09 o 
   8   8   1      224.95      204.39     14.27 o 
   9   8   1      572.19      499.70     27.51 o 
  10   8   1      223.91      218.29     17.37 o 
  11   8   1      723.08      668.56     41.23 o 
  12   8   1     1933.56     1935.38     60.06 o 
  13   8   1      181.63      174.70     22.68 o 
  14   8   1      601.59      640.76     50.83 o 
  15   8   1       26.81       34.31     15.46 o 
   0   9   1     1070.72     1063.40     44.94 o 
   1   9   1      269.47      322.46     14.35 o 
   2   9   1     7931.86     8051.25    135.07 o 
   3   9   1      767.81      837.41     16.31 o 
   4   9   1    12495.39    12230.57    326.04 o 
   5   9   1     1264.11     1272.61     35.16 o 
   6   9   1     3509.46     3339.99     81.71 o 
   7   9   1       74.21       96.57     13.28 o 
   8   9   1     1530.89     1385.90     40.05 o 
   9   9   1      163.76      160.57     15.79 o 
  10   9   1     9493.55     9279.45    248.38 o 
  11   9   1       60.03       48.56     20.32 o 
  12   9   1     1619.04     1628.08     67.55 o 
  13   9   1      357.07      407.12     31.70 o 
  14   9   1       32.47       22.72     16.32 o 
  15   9   1       21.26        7.53     16.50 o 
   1  10   1     1173.53     1162.71     29.66 o 
   2  10   1     1330.38     1376.08     21.03 o 
   3  10   1     7833.04     7966.72    150.21 o 
   4  10   1     1009.22     1022.94     28.24 o 
   5  10   1     5129.28     5243.23    129.89 o 
   6  10   1     1794.72     1696.17     57.43 o 
   7  10   1     1141.11     1023.93     41.62 o 
   8  10   1      308.11      268.26     21.34 o 
   9  10   1     1569.63     1468.63     57.98 o 
  10  10   1      387.50      367.93     27.76 o 
  11  10   1     1644.88     1601.67     74.05 o 
  12  10   1     1281.45     1241.36     48.07 o 
  13  10   1      317.93      310.66     26.47 o 
  14  10   1      384.87      431.22     36.27 o 
  15  10   1      189.04      228.23     27.97 o 
   0  11   1      945.01     1077.68     62.84 o 
   1  11   1      192.29      204.79     14.38 o 
   2  11   1       16.14       32.13      6.97 o 
   3  11   1      152.78      153.18     10.95 o 
   4  11   1      654.45      698.47     26.55 o 
   5  11   1     2753.26     2634.29     58.70 o 
   6  11   1      200.91      218.57     19.11 o 
   7  11   1      754.63      658.60     34.53 o 
   8  11   1       79.66       68.09     14.19 o 
   9  11   1      351.36      368.39     24.42 o 
  10  11   1       30.94       30.23     11.36 o 
  11  11   1     1014.23     1023.24     55.08 o 
  12  11   1       29.21       26.86     13.84 o 
  13  11   1     1652.03     1782.85     71.02 o 
  14  11   1       45.88       37.16     16.83 o 
  15  11   1      226.28      199.09     28.46 o 
   1  12   1     6228.16     6378.11    175.75 o 
   2  12   1      667.74      710.12     20.35 o 
   3  12   1      753.20      795.41     20.92 o 
   4  12   1      157.24      154.19      8.27 o 
   5  12   1     2955.89     2977.53     68.90 o 
   6  12   1       85.97       80.22     11.81 o 
   7  12   1     6842.45     6618.25    195.78 o 
   8  12   1      158.05      163.28     16.23 o 
   9  12   1     1407.47     1336.20     47.87 o 
  10  12   1      197.46      182.85     20.21 o 
  11  12   1      131.98      112.87     22.34 o 
  12  12   1        8.84        1.87     13.96 o 
  13  12   1      680.25      676.32     39.11 o 
  14  12   1      391.88      427.00     34.32 o 
   0  13   1    16944.21    16843.68    694.03 o 
   1  13   1      716.83      770.64     26.75 o 
   2  13   1     3397.77     3542.85     78.21 o 
   3  13   1      905.61      901.56     22.72 o 
   4  13   1      286.48      307.58     12.23 o 
   5  13   1      296.47      301.22     17.27 o 
   6  13   1    12305.78    11973.90    323.73 o 
   7  13   1      584.75      547.48     28.21 o 
   8  13   1     6060.98     5870.90    164.03 o 
   9  13   1       81.94       69.68     14.18 o 
  10  13   1       43.66       26.79     24.38 o 
  11  13   1       89.72       72.48     24.05 o 
  12  13   1      784.89      836.66     39.44 o 
  13  13   1       24.74       12.43     13.33 o 
  14  13   1     2793.21     3013.54    132.88 o 
   1  14   1     3936.74     4165.59     86.80 o 
   2  14   1     2040.03     2172.49     51.22 o 
   3  14   1      181.00      171.25     11.81 o 
   4  14   1      128.36      126.93     14.80 o 
   5  14   1      617.01      595.44     26.78 o 
   6  14   1      461.62      417.33     26.36 o 
   7  14   1     2272.16     2184.15     81.74 o 
   8  14   1     1005.85      939.00     38.56 o 
   9  14   1      498.94      502.23     30.86 o 
  10  14   1      691.04      685.68     46.33 o 
  11  14   1       38.06       43.39     15.96 o 
  12  14   1      143.12      123.10     18.40 o 
  13  14   1      554.63      553.81     37.70 o 
   0  15   1     1347.81     1377.47     61.22 o 
   1  15   1      505.24      569.11     23.55 o 
   2  15   1      658.71      638.16     27.64 o 
   3  15   1      980.72     1012.73     27.12 o 
   4  15   1      121.39      135.38     12.06 o 
   5  15   1       67.69       66.58     17.26 o 
   6  15   1       97.92       99.34     13.81 o 
   7  15   1     1264.78     1157.30     43.21 o 
   8  15   1       10.21        8.15     15.72 o 
   9  15   1      705.64      694.02     32.56 o 
  10  15   1      137.48      144.65     21.09 o 
  11  15   1      322.29      397.06     26.47 o 
  12  15   1      123.07      102.57     19.16 o 
  13  15   1      162.82      167.34     36.71 o 
   1  16   1      323.93      310.66     16.92 o 
   2  16   1       54.23       47.39      9.28 o 
   3  16   1     5705.92     6025.77    153.04 o 
   4  16   1      267.27      213.49     18.81 o 
   5  16   1     3205.06     3353.59    107.09 o 
   6  16   1        3.07        4.71     14.74 o 
   7  16   1      789.13      745.99     32.94 o 
   8  16   1       87.11       54.91     17.82 o 
   9  16   1     1077.59      980.68     38.07 o 
  10  16   1       74.69       53.39     19.95 o 
  11  16   1     1700.79     1688.63     59.34 o 
  12  16   1      181.22      158.49     21.32 o 
   0  17   1      492.11      544.64     28.64 o 
   1  17   1      162.99      151.70     14.35 o 
   2  17   1     2547.28     2736.43     75.78 o 
   3  17   1      224.06      222.76     19.47 o 
   4  17   1    10190.37    10673.51    297.23 o 
   5  17   1       29.01       16.55     17.28 o 
   6  17   1      440.76      416.75     35.77 o 
   7  17   1       15.14       34.15     17.88 o 
   8  17   1      384.11      355.21     24.77 o 
   9  17   1       47.33       45.25     13.25 o 
  10  17   1     3284.85     3274.35    107.32 o 
  11  17   1      186.05      210.00     21.18 o 
  12  17   1     1046.52     1070.22     51.68 o 
   1  18   1      270.16      267.95     23.88 o 
   2  18   1     1323.13     1350.96     50.21 o 
   3  18   1     1723.88     1744.66     57.57 o 
   4  18   1      260.96      227.58     23.17 o 
   5  18   1      230.91      230.79     25.93 o 
   6  18   1     1235.00     1236.01     62.00 o 
   7  18   1       51.89       56.59     18.13 o 
   8  18   1       46.10       35.66     21.67 o 
   9  18   1      118.78      130.58     25.36 o 
  10  18   1       32.89       24.76     14.10 o 
  11  18   1      261.75      255.12     25.41 o 
   0  19   1     1031.75     1077.05     53.24 o 
   1  19   1        5.30       -4.96      7.18 o 
   2  19   1     1433.60     1520.52     51.47 o 
   3  19   1      123.65      128.36     13.34 o 
   4  19   1     1314.00     1326.80     48.60 o 
   5  19   1     1303.60     1346.68     66.15 o 
   6  19   1       12.07       36.60     21.97 o 
   7  19   1      215.37      228.72     31.87 o 
   8  19   1      514.89      480.64     40.58 o 
   9  19   1       56.55       60.43     34.18 o 
  10  19   1      402.38      404.03     57.34 o 
   1  20   1     1350.17     1412.22     51.83 o 
   2  20   1      163.86      187.16     17.75 o 
   3  20   1     1069.17     1116.28     39.58 o 
   4  20   1       37.26       34.47     12.74 o 
   5  20   1     2062.99     2060.89     91.74 o 
   6  20   1       59.36       50.03     21.72 o 
   7  20   1     1357.41     1268.57     77.28 o 
   8  20   1       36.59       23.78     20.82 o 
   9  20   1      888.93      954.37     74.87 o 
   0  21   1     2069.63     2173.12    104.82 o 
   1  21   1        0.70       -2.89     10.15 o 
   2  21   1     1239.69     1237.92     61.57 o 
   3  21   1      170.66      130.21     26.10 o 
   4  21   1      157.71      157.46     29.14 o 
   5  21   1       17.80      -12.73     18.09 o 
   6  21   1     2223.99     2376.14    115.87 o 
   7  21   1       47.38       31.23     24.62 o 
   8  21   1     1322.49     1253.43     78.29 o 
   1  22   1       15.55        9.68     11.67 o 
   2  22   1     1171.15     1294.27     43.18 o 
   3  22   1       18.44      -10.77     20.23 o 
   4  22   1      140.27      138.54     36.60 o 
   5  22   1       51.03       25.15     30.35 o 
   6  22   1       98.20       91.06     27.72 o 
   7  22   1       60.70       75.72     33.91 o 
   0  23   1     2014.19     2130.18    103.32 o 
   1  23   1      214.34      182.88     21.88 o 
   2  23   1      706.48      713.96     34.17 o 
   3  23   1      360.51      364.04     36.45 o 
   4  23   1       86.30       67.90     36.71 o 
   5  23   1      100.49      121.98     28.66 o 
   6  23   1     1372.43     1366.30    105.20 o 
   1  24   1     1526.93     1523.35     54.67 o 
   2  24   1       20.53       17.27     17.73 o 
   3  24   1      370.01      396.96     43.15 o 
   4  24   1        2.48        2.89     17.69 o 
   0   0   2    57462.98    49331.71   2943.52 o 
   2   0   2     4712.28     4703.27     85.96 o 
   4   0   2     2978.20     3396.63    218.20 o 
   6   0   2    18082.20    17730.26   1617.68 o 
   8   0   2    11635.60    10952.15    392.45 o 
  10   0   2      183.13      184.89     32.85 o 
  12   0   2     1720.31     1831.70    145.79 o 
  14   0   2     2986.04     3174.19    238.94 o 
  16   0   2      241.27      236.14     84.96 o 
   1   1   2     4105.22     3921.04     58.88 o 
   2   1   2     1518.03     1758.23     28.95 o 
   3   1   2      979.37     1164.81     24.12 o 
   4   1   2      101.77      111.64      4.14 o 
   5   1   2     2744.49     2758.11     54.63 o 
   6   1   2      778.47      796.49     21.99 o 
   7   1   2     6136.46     5971.69    159.66 o 
   8   1   2     2485.67     2385.91     53.56 o 
   9   1   2     1355.18     1361.33     37.93 o 
  10   1   2      677.60      729.21     45.33 o 
  11   1   2      218.73      243.65     18.96 o 
  13   1   2     2186.11     2364.12     93.23 o 
  14   1   2      429.92      480.32     77.78 o 
  15   1   2      725.52      786.55     56.50 o 
  16   1   2      680.62      756.07     49.48 o 
   0   2   2     1451.46     1493.78     32.89 o 
   1   2   2     1469.13     1624.58     20.08 o 
   2   2   2       13.49       23.99      3.93 o 
   3   2   2      715.22      753.39     20.24 o 
   4   2   2     2658.88     2801.77     51.82 o 
   5   2   2      199.31      174.84     10.22 o 
   6   2   2      381.93      407.34     13.96 o 
   7   2   2     2409.90     2370.45     55.25 o 
   8   2   2       67.55       72.69     11.30 o 
   9   2   2      887.11      844.99     33.78 o 
  10   2   2      140.40      146.41     17.09 o 
  11   2   2     1671.19     1803.19     58.25 o 
  12   2   2      402.51      425.18     35.29 o 
  13   2   2     1400.55     1529.17     71.15 o 
  14   2   2      155.17      187.05     31.99 o 
  15   2   2      713.35      779.34     66.08 o 
  16   2   2       42.85       29.94     30.95 o 
   1   3   2     5937.33     5764.21    103.27 o 
   2   3   2      914.24      981.29     16.72 o 
   3   3   2    12314.85    12567.48    293.85 o 
   4   3   2      864.57      946.68     28.78 o 
   5   3   2     2503.35     2314.10     48.85 o 
   6   3   2     1004.47      918.33     17.58 o 
   7   3   2      657.92      657.15     21.21 o 
   8   3   2       60.56       59.04      9.32 o 
   9   3   2     2569.27     2399.91     56.86 o 
  10   3   2      447.47      468.05     23.31 o 
  11   3   2     3919.75     4074.67    160.14 o 
  12   3   2      648.93      664.64     45.45 o 
  13   3   2      543.19      596.63     33.65 o 
  14   3   2      224.86      194.69     73.87 o 
  15   3   2      347.06      360.83     61.58 o 
  16   3   2       24.66        4.87     21.99 o 
   0   4   2     2815.72     2951.38     48.43 o 
   1   4   2      738.71      753.69     15.44 o 
   2   4   2    22547.61    22913.73    599.10 o 
   3   4   2      280.43      287.63      7.67 o 
   4   4   2    19586.06    19425.75    571.97 o 
   5   4   2     1741.69     1915.56     47.08 o 
   6   4   2      978.63      975.14     26.56 o 
   7   4   2      695.34      647.09     20.75 o 
   8   4   2       77.27       71.40      7.60 o 
   9   4   2       24.16       12.30      9.66 o 
  10   4   2     9924.86     9542.84    248.49 o 
  11   4   2      435.08      432.92     39.75 o 
  12   4   2     2725.90     2849.14    107.96 o 
  13   4   2       63.71       50.75     17.28 o 
  14   4   2        1.35       -8.27     12.07 o 
  15   4   2       70.48       75.04     17.06 o 
   1   5   2     1972.34     2019.28     42.75 o 
   2   5   2      809.76      845.84     17.18 o 
   3   5   2     6002.02     5981.72    107.67 o 
   4   5   2     1050.22     1088.30     28.87 o 
   5   5   2      248.44      220.68     14.87 o 
   6   5   2      896.57      780.77     28.68 o 
   7   5   2       47.68       41.51      6.75 o 
   8   5   2      149.53      135.94     12.62 o 
   9   5   2     1499.53     1425.48     32.71 o 
  10   5   2      220.28      370.71     56.90 o 
  11   5   2     1568.15     1559.02     56.60 o 
  12   5   2     2285.45     2277.77     66.28 o 
  13   5   2      171.27      183.30     24.93 o 
  14   5   2      254.15      294.49     24.55 o 
  15   5   2       17.01        9.09     13.20 o 
   0   6   2      356.11      328.61     12.43 o 
   1   6   2     1355.60     1445.52     25.81 o 
   2   6   2     5287.55     5356.83    124.55 o 
   3   6   2      940.35     1140.37     17.42 o 
   4   6   2     1275.98     1253.03     36.13 o 
   5   6   2      578.88      547.52     20.95 o 
   6   6   2      247.75      245.60     14.04 o 
   7   6   2      254.44      235.01     15.49 o 
   8   6   2      787.42      745.58     32.15 o 
   9   6   2     1477.74     1428.25     36.43 o 
  10   6   2     2181.56     2072.63     61.28 o 
  11   6   2      595.20      584.89     33.91 o 
  12   6   2      118.22      123.33     16.89 o 
  13   6   2      970.59      981.35     47.15 o 
  14   6   2       21.25        6.47     12.69 o 
  15   6   2      166.64      156.39     22.72 o 
   1   7   2    15008.75    15151.41    343.78 o 
   2   7   2     1836.10     2017.40     42.11 o 
   4   7   2      714.69      738.79     22.75 o 
   5   7   2     2078.98     1995.46     53.38 o 
   6   7   2       37.02       46.66     10.20 o 
   7   7   2     3789.49     3693.64    102.27 o 
   8   7   2      767.79      744.02     33.98 o 
   9   7   2     3629.39     3443.91    103.60 o 
  10   7   2      443.16      413.30     27.70 o 
  11   7   2     1433.24     1411.05     56.88 o 
  12   7   2       16.65        7.01     10.03 o 
  13   7   2      901.00      921.60     63.87 o 
  14   7   2       45.56       35.93     14.44 o 
  15   7   2      724.43      772.67     60.55 o 
   0   8   2    24490.32    25323.13    950.74 o 
   1   8   2     2247.30     2311.15     46.14 o 
   2   8   2     3923.83     3676.36     79.58 o 
   3   8   2     1257.05     1344.94     35.32 o 
   5   8   2      121.34      117.69     14.00 o 
   6   8   2     4908.01     4992.00    124.97 o 
   7   8   2      125.33      122.62     14.80 o 
   8   8   2     6173.36     5921.17    188.23 o 
   9   8   2     3331.35     3129.12     95.33 o 
  10   8   2      164.72      185.35     16.18 o 
  11   8   2      513.23      508.88     46.08 o 
  12   8   2      517.81      502.99     35.83 o 
  13   8   2       30.68       41.81     17.79 o 
  14   8   2     2098.76     2254.38     88.91 o 
  15   8   2      227.87      261.40     35.75 o 
   1   9   2      859.23      820.30     36.44 o 
   2   9   2     2558.20     2501.71     46.48 o 
   3   9   2      201.76      202.87     12.44 o 
   4   9   2     2140.28     2116.00     52.98 o 
   5   9   2      355.18      353.27     25.00 o 
   6   9   2      704.10      607.84     36.25 o 
   7   9   2      702.13      728.19     34.97 o 
   8   9   2     4921.83     4887.37    135.32 o 
   9   9   2      160.83      165.21     18.91 o 
  10   9   2     2575.03     2439.29     83.45 o 
  11   9   2      251.13      229.55     22.09 o 
  12   9   2       36.24       54.73     18.66 o 
  13   9   2       84.97       81.76     23.30 o 
  14   9   2      439.14      428.07     40.21 o 
  15   9   2      205.48      192.54     44.12 o 
   0  10   2     6122.81     6444.65    188.04 o 
   1  10   2      136.65      137.48     12.42 o 
   2  10   2     1646.72     1598.38     39.01 o 
   3  10   2      822.13      827.87     34.53 o 
   4  10   2     1072.55     1083.14     32.63 o 
   5  10   2     1592.20     1484.34     56.21 o 
   6  10   2     3703.44     3661.58    106.90 o 
   7  10   2      427.46      384.18     30.57 o 
   8  10   2     3317.66     3150.82     92.03 o 
   9  10   2     2142.00     2098.41     73.13 o 
  10  10   2      178.20      165.72     19.96 o 
  11  10   2      892.66      886.01     52.56 o 
  12  10   2      435.60      461.69     38.73 o 
  13  10   2       69.65       80.21     25.94 o 
  14  10   2     1272.74     1364.11     83.36 o 
   1  11   2     8421.47     8465.12    186.58 o 
   2  11   2       42.53       54.83      8.16 o 
   3  11   2     3022.45     2985.45     77.06 o 
   4  11   2       53.80       73.84     14.66 o 
   5  11   2     5343.44     5285.11    121.53 o 
   6  11   2       26.89       28.66     11.03 o 
   7  11   2     5177.66     5246.99    135.28 o 
   8  11   2       30.09       19.52     15.39 o 
   9  11   2     1432.84     1451.04     69.21 o 
  10  11   2      315.40      322.02     29.20 o 
  11  11   2      949.28      904.29     58.84 o 
  12  11   2       52.46       72.63     22.05 o 
  13  11   2      939.61      972.61     55.32 o 
  14  11   2       21.92       32.80     18.65 o 
   0  12   2      476.69      437.49     47.29 o 
   1  12   2     2281.17     2321.74     57.00 o 
   2  12   2     2051.16     2048.99     48.55 o 
   3  12   2      218.53      222.62      5.88 o 
   4  12   2     2988.51     2879.51     73.92 o 
   5  12   2     2088.74     2145.33     69.95 o 
   6  12   2      566.11      522.50     23.70 o 
   7  12   2     1321.07     1320.68     53.59 o 
   8  12   2      866.81      838.37     44.98 o 
   9  12   2       57.45       65.95     15.60 o 
  10  12   2     1997.20     2004.20     69.82 o 
  11  12   2      451.60      475.64     39.85 o 
  12  12   2      645.69      631.07     51.46 o 
  13  12   2      479.71      587.56     43.77 o 
  14  12   2       63.95       74.42     27.11 o 
   1  13   2      142.74      142.02     13.75 o 
   2  13   2     3752.57     3858.47     93.89 o 
   3  13   2       16.05       19.22      7.31 o 
   4  13   2      660.39      670.45     29.72 o 
   5  13   2       24.77       17.02     10.82 o 
   6  13   2     4140.35     4128.98    117.35 o 
   7  13   2      219.47      212.68     18.66 o 
   8  13   2      142.20      137.22     22.32 o 
   9  13   2        8.19       23.94     13.29 o 
  10  13   2       47.52       47.34     17.85 o 
  11  13   2        8.82       -2.60     15.64 o 
  12  13   2     3587.59     3876.38    141.16 o 
  13  13   2       26.98       -1.06     18.98 o 
   0  14   2     1774.59     1763.13    105.25 o 
   1  14   2      740.03      738.02     36.73 o 
   2  14   2     3145.64     3101.20     82.38 o 
   3  14   2      306.63      274.76     15.15 o 
   4  14   2     7162.73     7104.03    192.43 o 
   5  14   2     2300.02     2330.57     68.67 o 
   6  14   2      348.91      315.41     27.67 o 
   7  14   2       73.34       85.76     16.04 o 
   8  14   2      130.21      172.12     22.67 o 
   9  14   2       76.30       71.52     21.69 o 
  10  14   2     1880.73     1882.49     76.59 o 
  11  14   2      152.47      129.81     25.00 o 
  12  14   2     1455.40     1534.97     89.77 o 
  13  14   2      611.74      578.24     53.15 o 
   1  15   2     4582.71     4805.92    118.33 o 
   2  15   2       68.18       62.88     11.85 o 
   3  15   2     6536.72     6309.63    172.43 o 
   4  15   2       42.10       44.66     13.48 o 
   5  15   2     2886.11     2884.90     95.09 o 
   6  15   2      162.38      159.36     19.86 o 
   7  15   2      188.86      222.47     22.63 o 
   8  15   2       98.96       95.92     20.01 o 
   9  15   2     1100.86     1055.37     61.25 o 
  10  15   2       67.34       63.67     19.83 o 
  11  15   2     2602.81     2651.42    139.30 o 
  12  15   2        0.10        7.90     18.16 o 
   0  16   2      325.39      304.80     31.62 o 
   1  16   2      641.83      647.53     34.30 o 
   2  16   2     1004.70      965.67     37.38 o 
   3  16   2      228.79      215.39     13.31 o 
   4  16   2      404.67      426.54     29.00 o 
   5  16   2      132.26      129.38     17.03 o 
   6  16   2      335.21      337.31     28.36 o 
   7  16   2       37.44       54.39     14.31 o 
   8  16   2       91.86       56.81     27.19 o 
   9  16   2      930.37      939.74     50.97 o 
  10  16   2      203.92      234.34     25.97 o 
  11  16   2      132.34      138.32     29.37 o 
  12  16   2      474.85      475.07     37.85 o 
   1  17   2      822.87      835.47     47.18 o 
   2  17   2     1827.70     1815.81     54.16 o 
   3  17   2      270.11      233.99     25.07 o 
   4  17   2       76.71       86.47     22.61 o 
   5  17   2      454.46      427.09     34.79 o 
   6  17   2      109.53      105.05     24.46 o 
   7  17   2      618.25      578.63     39.60 o 
   8  17   2     1785.10     1806.73     76.75 o 
   9  17   2      399.54      374.87     32.35 o 
  10  17   2      686.74      610.92     59.80 o 
  11  17   2       31.61       25.72     17.63 o 
   0  18   2     5193.03     5419.23    251.48 o 
   1  18   2      244.74      230.74     16.12 o 
   2  18   2     1817.38     1790.75     60.88 o 
   3  18   2       66.84       62.12     10.92 o 
   4  18   2      131.98      125.55     20.57 o 
   5  18   2      100.80       91.99     23.93 o 
   6  18   2     2334.01     2400.82    130.41 o 
   7  18   2      138.81      139.20     26.46 o 
   8  18   2     2027.85     2060.21     80.17 o 
   9  18   2      366.64      419.97     68.02 o 
  10  18   2      432.77      429.11     31.85 o 
   1  19   2     2863.22     2894.67     80.55 o 
   2  19   2      192.89      161.69     16.63 o 
   3  19   2      838.47      764.45     71.87 o 
   4  19   2       73.58       67.31     26.48 o 
   5  19   2     1227.55     1249.35     66.05 o 
   6  19   2       90.37       75.89     24.33 o 
   7  19   2     1876.35     1929.54    100.95 o 
   8  19   2      283.71      378.39     53.16 o 
   9  19   2      411.26      470.63     37.68 o 
   0  20   2      123.62       96.76     29.03 o 
   1  20   2       30.18       23.74     14.02 o 
   2  20   2       61.33       75.23     15.26 o 
   3  20   2       76.27       53.80     33.08 o 
   4  20   2       91.08       83.85     24.30 o 
   5  20   2       24.51       29.04     17.17 o 
   6  20   2        7.00        5.53     26.99 o 
   7  20   2      138.23      172.64     30.93 o 
   8  20   2      386.01      427.40     43.65 o 
   1  21   2      335.43      297.54     22.27 o 
   2  21   2      418.19      416.20     50.15 o 
   3  21   2     1132.04     1203.46     75.86 o 
   4  21   2      259.58      290.05     38.87 o 
   5  21   2      516.39      486.91     59.61 o 
   6  21   2      371.51      453.98     49.32 o 
   7  21   2      166.26      160.45     37.48 o 
   0  22   2      321.79      276.29     36.62 o 
   1  22   2        5.79        0.68     12.43 o 
   2  22   2     1340.71     1440.73     92.41 o 
   3  22   2       74.16       80.68     34.49 o 
   4  22   2     3227.18     3443.64    155.87 o 
   5  22   2       20.21       29.36     25.23 o 
   6  22   2      343.42      358.49     62.59 o 
   1  23   2      364.45      376.52     45.98 o 
   2  23   2      328.77      159.16     94.06 o 
   3  23   2      941.18     1062.08     87.28 o 
   4  23   2      315.79      330.00     42.86 o 
   2   0   3      742.10      734.83     19.76 o 
   4   0   3     4678.03     4553.99    218.25 o 
   6   0   3     9983.22     9795.31    359.58 o 
   8   0   3       34.50       24.10     14.98 o 
  10   0   3       36.12       20.95     11.08 o 
  12   0   3     3590.22     3912.28    148.56 o 
  14   0   3      324.31      332.32     56.12 o 
   0   1   3     2289.57     2460.30     71.51 o 
   1   1   3      311.23      306.47      6.79 o 
   2   1   3     6250.09     6288.73     84.83 o 
   3   1   3      222.37      232.92      8.46 o 
   4   1   3     3459.33     3320.20     93.02 o 
   5   1   3     1922.85     1927.65     42.93 o 
   6   1   3     1495.33     1446.95     25.58 o 
   7   1   3      540.68      507.05     18.25 o 
   8   1   3      789.81      843.36     26.40 o 
   9   1   3       65.19       75.28      7.57 o 
  10   1   3     2453.71     2538.96     67.21 o 
  11   1   3      548.88      558.15     24.27 o 
  12   1   3      535.34      535.96     29.18 o 
  13   1   3     1479.52     1588.36     81.14 o 
  14   1   3      280.07      308.20     58.27 o 
  15   1   3       34.93       35.45     17.82 o 
   1   2   3     8482.79     8478.89    143.53 o 
   2   2   3      713.63      712.47     18.64 o 
   3   2   3     5358.07     5081.85     98.04 o 
   4   2   3      143.53      174.49     26.00 o 
   5   2   3     7048.00     6710.69    262.36 o 
   6   2   3      106.15      100.13      6.55 o 
   7   2   3     6031.60     5969.01    108.04 o 
   8   2   3       88.82       86.42      7.23 o 
   9   2   3     2743.85     2746.30     57.71 o 
  10   2   3      190.20      194.51     12.02 o 
  11   2   3     1493.27     1470.10     55.96 o 
  12   2   3       72.52       74.31     14.54 o 
  13   2   3      292.83      282.78     32.76 o 
  14   2   3      103.04       98.74     24.96 o 
  15   2   3      426.92      503.68     40.42 o 
   0   3   3     4591.75     4660.75     84.54 o 
   1   3   3     1435.22     1467.98     20.18 o 
   2   3   3     1021.44      886.16     20.11 o 
   3   3   3      531.96      504.52     16.84 o 
   4   3   3     2251.77     2078.83     44.60 o 
   5   3   3      339.89      360.32     26.13 o 
   6   3   3     1130.20     1101.45     36.71 o 
   7   3   3       37.35       46.78      3.94 o 
   8   3   3     2667.64     2600.62     52.16 o 
   9   3   3     1035.00     1032.49     45.60 o 
  10   3   3       95.20       81.02     17.85 o 
  11   3   3      430.30      421.72     29.91 o 
  12   3   3      571.32      586.64     42.63 o 
  13   3   3      158.25      155.12     13.44 o 
  14   3   3      390.03      408.13     39.76 o 
  15   3   3      921.99     1051.58     98.61 o 
   1   4   3      880.24      820.11     17.53 o 
   2   4   3     5619.33     5387.67    100.01 o 
   3   4   3      453.61      409.39     13.34 o 
   4   4   3       23.96       28.65      6.92 o 
   5   4   3      231.86      207.86     14.97 o 
   6   4   3      485.20      469.40     24.47 o 
   7   4   3     2494.63     2458.09     85.41 o 
   8   4   3     5015.05     4942.75    131.94 o 
   9   4   3      964.65      971.31     42.17 o 
  10   4   3     2157.58     2192.95     62.28 o 
  11   4   3       60.43       64.24     13.12 o 
  12   4   3       72.40       59.60     12.21 o 
  13   4   3       89.67       76.12     13.13 o 
  14   4   3      432.20      462.25     42.35 o 
   0   5   3     7272.29     7074.88    214.43 o 
   1   5   3      187.80      194.05      7.39 o 
   2   5   3     2292.36     2212.69     52.61 o 
   3   5   3      744.55      679.32     17.99 o 
   4   5   3     3777.52     3532.59     75.17 o 
   5   5   3      320.10      300.66     16.74 o 
   6   5   3     7453.46     7348.45    195.87 o 
   7   5   3       12.13       19.34      9.67 o 
   8   5   3     3690.29     3432.05    106.72 o 
   9   5   3      265.08      250.92     24.23 o 
  10   5   3       95.41       82.30     14.64 o 
  11   5   3      189.67      177.18     24.00 o 
  12   5   3      762.51      723.96     31.17 o 
  13   5   3       12.57        3.27     24.87 o 
  14   5   3     2114.46     2237.40    108.09 o 
   1   6   3     3226.89     2964.06     44.39 o 
   2   6   3      444.90      394.21     14.09 o 
   3   6   3     3492.66     3507.59     64.17 o 
   4   6   3        6.87       -5.20      7.56 o 
   5   6   3     5247.44     5091.27    126.10 o 
   6   6   3      137.86      158.98     16.72 o 
   7   6   3     5283.36     5073.77    159.65 o 
   8   6   3      267.15      267.44     20.92 o 
   9   6   3     2440.08     2319.86     81.01 o 
  10   6   3      299.45      314.35     28.44 o 
  11   6   3      633.48      639.77     37.48 o 
  12   6   3        6.56       -7.90     13.49 o 
  13   6   3      649.32      698.54     40.45 o 
  14   6   3      397.06      445.08     38.68 o 
   0   7   3      106.40      121.11      7.10 o 
   1   7   3       65.29       61.99      5.67 o 
   2   7   3     1330.50     1349.14     33.40 o 
   3   7   3     1171.49     1112.96     31.47 o 
   4   7   3     1017.84     1002.57     45.00 o 
   5   7   3      535.86      550.83     22.67 o 
   6   7   3      758.42      721.23     42.07 o 
   7   7   3      981.37      977.43     35.02 o 
   8   7   3      344.13      326.25     32.07 o 
   9   7   3       25.82       25.15     17.37 o 
  10   7   3      715.12      717.20     42.25 o 
  11   7   3      464.50      470.36     44.47 o 
  12   7   3        3.04      -21.97     21.97 o 
  13   7   3      694.52      718.36     62.20 o 
  14   7   3       44.04       52.95     30.44 o 
   1   8   3      552.83      514.37     19.92 o 
   2   8   3     2262.60     2162.54     67.47 o 
   3   8   3     5641.05     5548.14     97.04 o 
   4   8   3      236.06      233.03     16.96 o 
   5   8   3     2026.54     1927.75     56.21 o 
   6   8   3     2763.42     2790.52     93.10 o 
   7   8   3      173.75      164.12     20.39 o 
   8   8   3      224.64      218.24     17.97 o 
   9   8   3      669.21      622.93     35.57 o 
  10   8   3       48.31       50.92     14.79 o 
  11   8   3     1200.63     1217.30     52.92 o 
  12   8   3     1785.20     1876.92     73.41 o 
  13   8   3       60.62       43.28     19.93 o 
  14   8   3      663.82      782.66     49.55 o 
   0   9   3      202.37      178.36     29.09 o 
   1   9   3      314.14      281.33     13.06 o 
   2   9   3     6082.11     6170.63    122.85 o 
   3   9   3      127.84      127.44      8.19 o 
   4   9   3    13100.78    12886.20    376.03 o 
   5   9   3      687.78      632.65     48.22 o 
   6   9   3     1331.47     1252.15     41.46 o 
   7   9   3       25.88       17.65     12.05 o 
   9   9   3      154.26      143.55     38.61 o 
  10   9   3     4021.85     4150.58    131.52 o 
  11   9   3       39.76       29.00     18.15 o 
  12   9   3     1518.92     1483.52     83.94 o 
  13   9   3      318.56      374.33     49.49 o 
   1  10   3      646.15      638.47     27.68 o 
   2  10   3     1136.85     1061.11     29.82 o 
   3  10   3     4695.25     4615.70     80.14 o 
   4  10   3     1048.92     1004.92     33.85 o 
   5  10   3     3066.99     2974.48     94.31 o 
   6  10   3      880.94      810.23     37.87 o 
   7  10   3      240.04      227.83     23.38 o 
   8  10   3        7.48        1.91     17.97 o 
   9  10   3      979.18      959.92     45.32 o 
  10  10   3       19.70       20.60     13.99 o 
  11  10   3     1678.79     1703.87     98.74 o 
  12  10   3      797.32      856.56     54.19 o 
  13  10   3      286.14      320.88     33.97 o 
   0  11   3      782.72      746.16     60.84 o 
   1  11   3      791.02      754.12     36.63 o 
   2  11   3      343.15      350.14     18.98 o 
   3  11   3      362.71      346.82     10.04 o 
   4  11   3       64.29       62.69     12.21 o 
   5  11   3     2784.90     2555.48     75.13 o 
   6  11   3       38.98       51.02     16.82 o 
   7  11   3      411.86      475.48     44.70 o 
   8  11   3       64.42       68.01     16.69 o 
   9  11   3       82.61       65.64     19.17 o 
  10  11   3       81.26       95.27     23.14 o 
  11  11   3      288.77      313.31     33.56 o 
  12  11   3       21.73        3.79     16.38 o 
  13  11   3      924.94     1023.30     60.08 o 
   1  12   3     6662.64     6437.17    133.94 o 
   2  12   3      515.20      493.78     18.48 o 
   3  12   3      635.50      607.76     36.59 o 
   4  12   3        8.04       10.37     12.66 o 
   5  12   3      297.35      285.95     34.09 o 
   6  12   3      277.40      226.56     26.85 o 
   7  12   3     3112.54     3155.37    102.64 o 
   8  12   3      466.90      480.27     32.40 o 
   9  12   3      994.83     1025.97     54.98 o 
  10  12   3      121.01      135.96     25.71 o 
  11  12   3       23.71       10.31     19.03 o 
  12  12   3      167.70      178.04     34.27 o 
   0  13   3    11329.07    11360.84    556.20 o 
   1  13   3      217.97      194.93     14.20 o 
   2  13   3     1214.70     1192.86     31.68 o 
   3  13   3      264.43      264.26     20.42 o 
   4  13   3      346.75      399.72     34.73 o 
   5  13   3       23.81        5.60     12.63 o 
   6  13   3     7971.68     7691.71    232.92 o 
   7  13   3       39.05       42.02     15.92 o 
   8  13   3     4550.46     4468.37    171.07 o 
   9  13   3       35.44       45.00     17.45 o 
  10  13   3       48.52       54.44     27.15 o 
  11  13   3        4.52        8.49     22.49 o 
  12  13   3      231.99      334.72     43.49 o 
   1  14   3     1232.88     1204.52     41.54 o 
   2  14   3     1175.99     1162.73     36.32 o 
   3  14   3       91.87      110.07     16.55 o 
   4  14   3       40.80       44.54     13.09 o 
   5  14   3      380.01      385.34     38.23 o 
   6  14   3      129.92      121.58     22.23 o 
   7  14   3     3176.02     3221.81    198.19 o 
   8  14   3      654.87      636.68     45.61 o 
   9  14   3      364.03      341.42     49.63 o 
  10  14   3      801.19      747.18     60.37 o 
  11  14   3       27.89       33.64     26.54 o 
   0  15   3      162.68      113.23     19.47 o 
   1  15   3      267.80      243.97     22.50 o 
   2  15   3      225.44      223.39     19.15 o 
   3  15   3      711.40      703.73     41.27 o 
   4  15   3       54.74       43.87     17.78 o 
   5  15   3      175.80      143.03     20.45 o 
   6  15   3      546.01      569.51     80.19 o 
   7  15   3      542.99      536.25     36.90 o 
   8  15   3      135.75      108.28     31.64 o 
   9  15   3      884.72      900.70     52.47 o 
  10  15   3      139.87      159.69     25.98 o 
  11  15   3      432.15      410.73     48.43 o 
   1  16   3     1448.35     1439.60     53.60 o 
   2  16   3       50.93       39.87      9.28 o 
   3  16   3     2637.52     2580.36     98.97 o 
   4  16   3       57.99       61.40     19.46 o 
   5  16   3     1681.61     1672.66     78.20 o 
   6  16   3       15.86        5.72     17.01 o 
   7  16   3      148.81      197.90     52.58 o 
   8  16   3       48.47       48.97     18.17 o 
   9  16   3      928.96      954.32     56.01 o 
  10  16   3      168.68      163.90     37.55 o 
   0  17   3        8.19       29.29     22.86 o 
   1  17   3       47.81       31.65     14.52 o 
   2  17   3     2091.39     2075.37     49.15 o 
   3  17   3      101.79      116.61     21.24 o 
   4  17   3     4509.25     4492.67    152.45 o 
   5  17   3       50.84       37.95     20.68 o 
   6  17   3      876.87      811.71     54.96 o 
   7  17   3       43.03       25.74     16.43 o 
   8  17   3      487.74      461.51     40.31 o 
   9  17   3        2.41       -2.67     23.98 o 
   1  18   3       28.49       49.96     12.67 o 
   2  18   3      318.16      364.22     46.63 o 
   3  18   3      653.44      691.61     57.61 o 
   4  18   3      504.69      528.05     47.34 o 
   5  18   3      470.05      486.34     44.59 o 
   6  18   3     1202.18     1161.85     58.30 o 
   7  18   3       23.62       20.37     16.00 o 
   8  18   3       40.67       40.44     26.48 o 
   9  18   3      276.97      328.76     53.61 o 
   0  19   3      215.46      208.53     29.48 o 
   1  19   3       64.72       61.86     14.68 o 
   2  19   3      339.98      347.06     43.74 o 
   3  19   3       32.77       21.20     16.08 o 
   4  19   3     1789.89     1825.37     97.04 o 
   5  19   3      400.44      365.10     51.83 o 
   6  19   3      107.94      131.91     25.00 o 
   7  19   3      116.89       88.53     28.95 o 
   8  19   3      180.54      179.49     33.10 o 
   1  20   3     1336.68     1436.75    100.51 o 
   2  20   3       30.62       10.96     19.60 o 
   3  20   3     1031.22     1056.85     80.31 o 
   4  20   3      109.96      102.73     33.35 o 
   5  20   3      736.69      745.32     55.95 o 
   6  20   3       57.91       38.81     30.51 o 
   0  21   3     1989.33     2136.91    161.48 o 
   1  21   3       97.92       87.51     34.95 o 
   2  21   3      530.04      594.79     59.88 o 
   3  21   3      159.85      139.83     34.00 o 
   4  21   3      137.27       99.92     26.64 o 
   5  21   3        3.06       10.59     26.35 o 
   1  22   3       54.05       33.73     24.96 o 
   2  22   3     1155.04     1213.96     76.22 o 
   3  22   3      182.14      177.94     34.08 o 
   0   0   4    22387.76    19996.89    859.85 o 
   2   0   4     3438.11     3260.99     53.51 o 
   4   0   4       21.77       23.69      4.07 o 
   6   0   4     8310.68     8563.93    292.43 o 
   8   0   4     8249.81     8226.58    226.46 o 
  10   0   4       82.10       79.92      7.72 o 
  12   0   4      397.42      303.21    158.37 o 
   1   1   4     7003.36     6752.39     85.75 o 
   2   1   4      871.79      872.85     12.09 o 
   3   1   4      167.27      160.11      6.74 o 
   4   1   4        1.75        9.30      4.80 o 
   5   1   4      283.09      293.35      7.89 o 
   6   1   4      287.59      277.15     20.19 o 
   7   1   4     1521.90     1485.65     39.09 o 
   8   1   4      846.86      887.46     22.99 o 
   9   1   4      946.60      931.33     20.45 o 
  10   1   4      762.70      733.29     23.96 o 
  11   1   4       20.54       49.23     30.87 o 
  12   1   4        0.67       -7.05     30.87 o 
  13   1   4     1043.78     1114.56    112.35 o 
   0   2   4     1150.51     1116.18     21.68 o 
   1   2   4      153.14      155.11      6.41 o 
   2   2   4      139.24      136.62      4.29 o 
   3   2   4      304.81      305.41     10.55 o 
   4   2   4      401.76      420.76     14.08 o 
   5   2   4       42.95       42.91     10.82 o 
   6   2   4       26.50       38.12      8.71 o 
   7   2   4      573.94      600.02     45.37 o 
   8   2   4      248.50      255.02     12.92 o 
   9   2   4      812.70      877.58     65.77 o 
  10   2   4       13.63        8.00     12.61 o 
  11   2   4      916.55      998.76     51.35 o 
  12   2   4       96.90       95.17     43.93 o 
  13   2   4      363.06      475.81     72.94 o 
   1   3   4     3009.52     2880.90     34.09 o 
   2   3   4       49.57       44.07      5.65 o 
   3   3   4     4170.63     4150.74     82.96 o 
   4   3   4      509.89      542.97     21.70 o 
   5   3   4      784.63      778.18     25.03 o 
   6   3   4      973.02      938.16     31.57 o 
   7   3   4      674.41      664.47     20.16 o 
   8   3   4       72.71       71.48     16.07 o 
   9   3   4     1469.19     1480.05     40.15 o 
  10   3   4      315.17      303.78     21.10 o 
  11   3   4     2308.55     2508.94     85.92 o 
  12   3   4       58.93       25.37     38.52 o 
  13   3   4      382.33      510.06    105.12 o 
   0   4   4       21.57       17.32      5.79 o 
   1   4   4      169.79      166.87      5.06 o 
   2   4   4     4563.21     4479.77    105.50 o 
   3   4   4       65.40       61.74      7.61 o 
   4   4   4    12671.26    12284.68    299.43 o 
   5   4   4     1301.41     1357.42     79.03 o 
   6   4   4     1724.21     1844.84     61.57 o 
   7   4   4      122.28      121.63     11.01 o 
   8   4   4       81.29       69.30     20.74 o 
   9   4   4      112.72      126.64     22.11 o 
  10   4   4     4178.86     4328.61    138.70 o 
  11   4   4       46.18       56.67     16.53 o 
  12   4   4     1055.25     1096.07     46.83 o 
  13   4   4      222.32      210.17     66.26 o 
   1   5   4      155.04      158.93      6.15 o 
   2   5   4     2625.32     2574.15     41.05 o 
   3   5   4     3118.69     3081.24     70.95 o 
   4   5   4      250.49      242.52     13.58 o 
   5   5   4      458.48      476.99     24.73 o 
   6   5   4     1504.82     1579.93     51.08 o 
   7   5   4       33.36       25.36     11.30 o 
   8   5   4      148.72      160.99     18.44 o 
   9   5   4      545.46      532.96     30.57 o 
  10   5   4      195.85      206.14     16.21 o 
  11   5   4      838.05      887.06     49.34 o 
  12   5   4     1648.43     1734.91     95.83 o 
  13   5   4       36.17        9.68     35.29 o 
   0   6   4      118.83      108.37      8.54 o 
   1   6   4      121.46      109.84      5.39 o 
   2   6   4     1698.57     1686.63     40.77 o 
   3   6   4     1217.86     1177.72     40.11 o 
   4   6   4     1750.13     1700.40     60.02 o 
   5   6   4      927.15      963.23     43.62 o 
   6   6   4      306.21      339.59     26.22 o 
   7   6   4      523.07      540.73     39.11 o 
   8   6   4      178.91      195.72     18.38 o 
   9   6   4      409.74      419.11     37.07 o 
  10   6   4      279.57      305.34     37.57 o 
  11   6   4      450.70      561.08     98.14 o 
  12   6   4      107.25      105.14     24.32 o 
  13   6   4      929.10      979.19     64.44 o 
   1   7   4     3072.60     2960.48     40.06 o 
   2   7   4       69.07       77.08      7.83 o 
   3   7   4     2382.60     2274.10     45.02 o 
   4   7   4      468.33      449.54     20.64 o 
   5   7   4     2835.63     2823.16     77.46 o 
   6   7   4       23.00       23.94     15.09 o 
   7   7   4     1509.80     1572.04     49.91 o 
   8   7   4       69.27       76.41     19.13 o 
   9   7   4     1358.76     1407.01     60.25 o 
  10   7   4       23.66       18.07     13.30 o 
  11   7   4     1314.65     1340.61     57.31 o 
  12   7   4       94.17       85.04     21.09 o 
   0   8   4     7557.09     7386.16    159.91 o 
   1   8   4      409.61      394.22      9.35 o 
   2   8   4     2211.63     2133.28     43.48 o 
   3   8   4      906.66      898.57     23.07 o 
   4   8   4      897.10      905.80     33.81 o 
   5   8   4      193.36      183.82     24.85 o 
   6   8   4     2121.53     2230.59    106.34 o 
   7   8   4       61.14       39.90     17.83 o 
   8   8   4     2055.63     2165.20     67.95 o 
   9   8   4     1141.40     1212.60     51.20 o 
  10   8   4       64.96       83.69     17.25 o 
  11   8   4       41.24       29.22     21.71 o 
  12   8   4      659.52      760.87     54.72 o 
   1   9   4      632.49      624.07     14.55 o 
   2   9   4     1893.27     1881.77     36.85 o 
   3   9   4       19.52       27.22      8.47 o 
   4   9   4      195.21      170.47     15.28 o 
   5   9   4       13.17       13.07     15.83 o 
   6   9   4      144.52      190.17     24.63 o 
   7   9   4      239.40      238.23     21.46 o 
   8   9   4     1519.59     1551.21     96.95 o 
   9   9   4      162.69      167.90     29.27 o 
  10   9   4      652.17      610.36     86.27 o 
  11   9   4       67.86       60.63     20.31 o 
  12   9   4       52.19       45.79     21.77 o 
   0  10   4     3432.66     3467.25     76.20 o 
   1  10   4       20.64       18.71      5.29 o 
   2  10   4     1622.50     1533.79     43.48 o 
   3  10   4      506.60      458.78     19.68 o 
   4  10   4      260.02      283.10     18.48 o 
   5  10   4      207.88      205.00     20.84 o 
   6  10   4     1065.80     1090.98     49.42 o 
   7  10   4      205.40      224.45     30.01 o 
   8  10   4      890.59      933.76     45.14 o 
   9  10   4      794.72      735.03     41.83 o 
  10  10   4      185.87      215.62     37.38 o 
  11  10   4      234.64      284.36     41.84 o 
   1  11   4     4379.06     4322.50     81.81 o 
   2  11   4      132.62      131.37     11.71 o 
   3  11   4     1659.45     1750.49     34.64 o 
   4  11   4       45.02       57.27     12.76 o 
   5  11   4     1584.39     1577.30     60.56 o 
   6  11   4       68.37       68.89     25.54 o 
   7  11   4     1985.17     1983.98     69.35 o 
   8  11   4       19.15        1.43     15.49 o 
   9  11   4     1597.44     1565.80     69.63 o 
  10  11   4        6.25       31.13     16.80 o 
  11  11   4      876.91      983.63     54.38 o 
   0  12   4     1207.45     1125.03     30.84 o 
   1  12   4      356.70      352.06     16.20 o 
   2  12   4     1787.56     1718.26     42.83 o 
   3  12   4       62.50       51.04      8.49 o 
   4  12   4     1416.31     1475.62     66.77 o 
   5  12   4      520.80      577.17     41.36 o 
   6  12   4      204.39      211.06     27.29 o 
   7  12   4      188.33      189.14     25.91 o 
   8  12   4      122.25      112.44     25.92 o 
   9  12   4       60.38       52.35     25.27 o 
  10  12   4      925.85      995.35     65.73 o 
   1  13   4       49.65       56.70      5.75 o 
   2  13   4      785.35      781.59     28.62 o 
   3  13   4       63.71       70.79      6.17 o 
   4  13   4      441.32      484.34     39.61 o 
   5  13   4       51.59       53.71     16.40 o 
   6  13   4     1379.48     1409.75     64.13 o 
   7  13   4       63.85       68.36     24.56 o 
   8  13   4        9.80       19.23     22.14 o 
   9  13   4       58.93       78.42     25.31 o 
  10  13   4       55.36       60.76     26.86 o 
   0  14   4      371.20      337.35     18.26 o 
   1  14   4      212.05      205.05     13.00 o 
   2  14   4     1500.54     1542.19     37.57 o 
   3  14   4      117.33      118.14     16.68 o 
   4  14   4     2734.58     2707.33     82.55 o 
   5  14   4      424.99      474.55     37.35 o 
   6  14   4      246.38      243.71     24.03 o 
   7  14   4      178.87      190.31     41.51 o 
   8  14   4      367.71      379.65     38.17 o 
   9  14   4       22.03       18.09     17.29 o 
   1  15   4     2088.84     2067.13     57.80 o 
   2  15   4       19.55       24.68     11.96 o 
   3  15   4     2274.10     2233.10    100.10 o 
   4  15   4       77.59       83.19     18.76 o 
   5  15   4     1900.73     1980.75     73.51 o 
   6  15   4      170.43      198.73     55.64 o 
   7  15   4      692.00      797.34     52.55 o 
   8  15   4       65.06       76.90     25.85 o 
   9  15   4      788.24      833.98     72.19 o 
   0  16   4      162.24      146.89     15.82 o 
   1  16   4      235.17      209.54     14.90 o 
   2  16   4      221.20      218.20     34.02 o 
   3  16   4       37.46       23.37     13.24 o 
   4  16   4      108.88      100.57     25.53 o 
   5  16   4       74.77       82.37     36.03 o 
   6  16   4      509.47      510.29     41.25 o 
   7  16   4        6.04       -0.93     24.33 o 
   8  16   4      480.22      517.59     39.96 o 
   1  17   4      138.51      150.96     18.80 o 
   2  17   4      871.75      892.42     56.12 o 
   3  17   4      200.09      207.19     24.49 o 
   4  17   4      161.91      197.14     26.71 o 
   5  17   4      240.33      213.67     30.12 o 
   6  17   4       43.64       59.30     26.31 o 
   7  17   4      435.46      474.66     42.24 o 
   0  18   4     3157.50     2972.03    273.84 o 
   1  18   4       47.19       33.55     19.86 o 
   2  18   4      692.47      759.88     53.75 o 
   3  18   4       83.52       51.53     25.89 o 
   4  18   4       48.32       42.97     25.79 o 
   5  18   4       11.09      -18.93     18.93 o 
   6  18   4     1476.94     1522.86     74.18 o 
   1  19   4     2350.64     2352.71    128.19 o 
   2  19   4       31.22       46.79     19.61 o 
   3  19   4      546.46      621.03     40.34 o 
   4  19   4       28.52       32.55     19.84 o 
   0  20   4      144.15      117.46     60.62 o 
   1  20   4       40.96       10.99     22.60 o 
   2   0   5     2161.07     2085.23     38.59 o 
   4   0   5      542.14      557.00     63.23 o 
   6   0   5     3669.04     3668.87    169.23 o 
   8   0   5       39.69       29.38     22.12 o 
  10   0   5        8.25      -56.06     57.47 o 
   0   1   5       57.61       54.73      7.36 o 
   1   1   5      360.95      373.97      8.58 o 
   2   1   5     1978.36     1954.36     23.07 o 
   3   1   5      131.96      123.19      7.41 o 
   4   1   5     2901.72     2765.60     44.15 o 
   5   1   5      818.05      817.04     37.62 o 
   6   1   5      967.77      964.82     44.92 o 
   7   1   5       32.41       24.07     18.38 o 
   8   1   5      186.10      188.49     30.58 o 
   9   1   5       40.28       30.77     27.42 o 
  10   1   5     1341.29     1478.15     85.82 o 
  11   1   5      191.52      178.63     36.56 o 
   1   2   5     1254.44     1288.80     16.58 o 
   2   2   5        5.12        2.53      5.73 o 
   3   2   5     3284.95     3269.57     55.83 o 
   4   2   5      297.15      305.11     14.33 o 
   5   2   5     4073.12     4093.06     81.00 o 
   6   2   5      388.21      373.59     17.24 o 
   7   2   5     1704.28     1781.06     68.19 o 
   8   2   5      142.13      133.91     28.37 o 
   9   2   5      943.20     1016.62     58.32 o 
  10   2   5       17.98      -19.01     31.11 o 
  11   2   5     1056.24     1119.00     81.19 o 
   0   3   5     1178.33     1217.86     27.10 o 
   1   3   5      262.66      245.30     10.08 o 
   2   3   5      427.83      404.68     12.01 o 
   3   3   5      188.65      195.64      9.64 o 
   4   3   5      646.18      629.21     21.87 o 
   5   3   5       37.60       29.98      6.03 o 
   6   3   5      526.41      578.39     25.78 o 
   7   3   5       94.16      135.74     28.93 o 
   8   3   5     1042.51     1123.06     62.25 o 
   9   3   5      300.15      290.36     44.19 o 
  10   3   5       99.06      115.05     25.84 o 
  11   3   5       48.36       25.52     34.70 o 
   1   4   5      569.30      582.56     15.93 o 
   2   4   5     2867.45     2771.61     48.97 o 
   3   4   5       85.18       74.94     10.26 o 
   4   4   5      309.77      326.22     18.35 o 
   5   4   5      104.92      101.24      9.85 o 
   6   4   5      148.47      155.64     11.45 o 
   7   4   5      432.09      496.83     15.07 o 
   8   4   5     1502.68     1686.94     98.55 o 
   9   4   5      139.97      144.22     33.22 o 
  10   4   5      846.32      981.35     71.23 o 
  11   4   5       19.88       29.37     21.50 o 
   0   5   5     6377.25     6271.98    138.56 o 
   1   5   5      309.75      322.86     11.95 o 
   2   5   5     1428.17     1381.84     30.48 o 
   3   5   5      885.37      841.16     22.07 o 
   4   5   5      610.13      639.90     26.81 o 
   5   5   5      113.84      143.66     11.13 o 
   6   5   5     2178.58     2430.74     64.45 o 
   7   5   5        8.33       12.03      8.07 o 
   8   5   5     1822.76     1826.62     83.14 o 
   9   5   5      332.25      332.40     41.89 o 
  10   5   5       42.37       38.04     27.43 o 
   1   6   5     3708.38     3645.23     60.13 o 
   2   6   5      241.38      228.01     12.85 o 
   3   6   5      695.87      693.95     18.42 o 
   4   6   5      313.00      319.18     15.71 o 
   5   6   5     1234.02     1362.58     43.25 o 
   6   6   5       12.92        6.99     10.93 o 
   7   6   5     2249.48     2414.20     65.48 o 
   8   6   5      130.34      131.07     20.21 o 
   9   6   5      860.36      967.64     62.17 o 
  10   6   5      118.35      103.76     40.66 o 
   0   7   5      271.19      268.48     14.06 o 
   1   7   5       70.32       88.11      8.69 o 
   2   7   5      666.67      644.67     22.22 o 
   3   7   5      767.71      785.10     19.12 o 
   4   7   5      157.10      160.35     13.45 o 
   5   7   5       73.04       65.59     16.33 o 
   6   7   5      199.09      230.31     16.90 o 
   7   7   5      151.48      158.22     25.65 o 
   8   7   5      161.41      163.60     25.54 o 
   9   7   5       70.65       80.87     32.13 o 
  10   7   5      143.08      121.13     44.93 o 
   1   8   5      165.09      182.70     11.31 o 
   2   8   5      410.07      407.05     13.29 o 
   3   8   5     1798.51     1811.17     37.37 o 
   4   8   5      233.19      229.61     21.78 o 
   5   8   5      746.23      795.91     27.74 o 
   6   8   5      545.57      616.61     43.65 o 
   7   8   5       89.18       77.86     15.91 o 
   8   8   5       30.91       26.58     15.88 o 
   9   8   5      454.77      512.79     40.25 o 
  10   8   5       98.69      115.66     43.08 o 
   0   9   5      175.68      168.35      8.48 o 
   1   9   5       44.28       38.25      6.39 o 
   2   9   5     1853.80     1929.37     38.29 o 
   3   9   5      108.18      107.30     10.45 o 
   4   9   5     3878.01     3888.79    104.68 o 
   5   9   5      367.32      394.99     22.03 o 
   6   9   5      819.25      864.44     39.41 o 
   7   9   5        9.23        9.31     14.11 o 
   8   9   5      613.31      643.73     35.49 o 
   9   9   5      121.38      132.79     18.88 o 
   1  10   5      248.41      251.36     11.14 o 
   2  10   5      195.48      218.58     18.65 o 
   3  10   5     1722.15     1736.02     40.86 o 
   4  10   5      220.14      216.78     19.26 o 
   5  10   5     1407.31     1440.44     54.28 o 
   6  10   5      131.75      131.46     16.82 o 
   7  10   5      389.99      395.06     29.91 o 
   8  10   5        7.82      -13.63     21.22 o 
   9  10   5      548.14      569.17     61.30 o 
   0  11   5       13.20       11.81     14.98 o 
   1  11   5       89.63       99.21      7.74 o 
   2  11   5       36.59       39.72      9.11 o 
   3  11   5        8.46       16.24      8.82 o 
   4  11   5       59.53       46.88     12.28 o 
   5  11   5      312.37      327.18     32.19 o 
   6  11   5       18.16       14.16     12.33 o 
   7  11   5      182.65      186.52     24.77 o 
   8  11   5       12.06       26.65     14.36 o 
   1  12   5     1774.90     1842.40     43.22 o 
   2  12   5       87.59       82.84     10.37 o 
   3  12   5      340.32      325.94     21.20 o 
   4  12   5       19.79       26.20     11.96 o 
   5  12   5      362.91      383.59     52.82 o 
   6  12   5       39.67       74.71     19.44 o 
   7  12   5     1313.89     1468.37     59.66 o 
   0  13   5     4434.78     4498.93    147.00 o 
   1  13   5        0.04        4.30     10.48 o 
   2  13   5      760.68      746.45     26.23 o 
   3  13   5       65.51       68.16     18.12 o 
   4  13   5      348.34      338.28     44.82 o 
   5  13   5       13.35        9.08     13.47 o 
   6  13   5     2921.49     3233.46    134.31 o 
   7  13   5       21.55       18.89     21.27 o 
   1  14   5      420.88      440.89     28.14 o 
   2  14   5      472.35      507.87     38.42 o 
   3  14   5      183.02      145.95     27.45 o 
   4  14   5        8.32        9.03     17.49 o 
   5  14   5      202.36      206.79     35.16 o 
   6  14   5      105.68      125.12     22.11 o 
   0  15   5       16.65      -16.12     22.72 o 
   1  15   5       74.82       29.06     20.38 o 
   2  15   5       78.86       67.71     22.10 o 
   3  15   5      219.01      277.71     31.44 o 
   4  15   5       17.68       19.85     20.90 o 
   5  15   5       67.66       50.54     22.12 o 
   1  16   5      552.15      610.99     55.60 o 
   2  16   5       39.39       64.49     22.02 o 
   3  16   5     1369.97     1470.94     85.35 o 
   2   0   6     1077.23     1094.17     36.15 o 
   4   0   6      240.26      257.98     27.92 o 
   6   0   6     2438.90     2574.62    149.86 o 
   1   1   6      784.49      796.43     20.99 o 
   2   1   6      137.37      141.44      9.22 o 
   3   1   6      296.40      318.86     17.24 o 
   4   1   6       49.86       62.85     13.73 o 
   5   1   6      331.26      350.90     31.44 o 
   6   1   6      187.80      179.37     30.70 o 
   7   1   6     1060.68     1031.26     59.40 o 
   0   2   6       79.95       67.05     11.64 o 
   1   2   6       40.52       37.28      9.74 o 
   2   2   6       29.67       15.02      6.75 o 
   3   2   6       48.60       47.91      8.78 o 
   4   2   6       95.99      136.99     35.00 o 
   5   2   6      104.72       71.50     28.32 o 
   6   2   6      117.34      115.46     29.52 o 
   7   2   6      643.63      669.74     48.87 o 
   1   3   6      527.91      550.53     16.53 o 
   2   3   6       48.68       43.70     11.42 o 
   3   3   6     1414.61     1453.76     56.36 o 
   4   3   6      101.12       88.17     31.48 o 
   5   3   6     1034.84     1093.62     58.36 o 
   6   3   6       17.15        7.73     21.27 o 
   7   3   6      158.39      119.80     47.57 o 
   0   4   6      353.86      407.58     64.51 o 
   1   4   6      193.30      188.37     11.87 o 
   2   4   6     2472.03     2573.57     76.99 o 
   3   4   6       20.40       23.07     10.60 o 
   4   4   6     2707.05     2723.30     86.18 o 
   5   4   6       51.74       70.87     26.04 o 
   6   4   6      222.57      196.04     25.70 o 
   7   4   6      140.76      123.55     23.96 o 
   1   5   6       97.98       86.02     11.63 o 
   2   5   6      143.01      130.31     12.70 o 
   3   5   6      850.41      879.24     36.14 o 
   4   5   6      255.71      305.11     62.01 o 
   5   5   6      298.17      305.86     23.63 o 
   6   5   6      391.16      394.08     33.40 o 
   0   6   6      197.22      237.09     18.39 o 
   1   6   6       40.07       20.44      9.65 o 
   2   6   6      375.54      439.01     27.09 o 
   3   6   6       31.93       55.89     16.61 o 
   4   6   6      212.42      254.36     35.45 o 
   5   6   6      219.82      198.64     20.29 o 
   6   6   6       60.56       53.19     20.87 o 
   1   7   6     1676.17     1810.61     41.09 o 
   2   7   6       16.66       14.44     11.55 o 
   3   7   6      760.27      772.22     23.85 o 
   4   7   6        1.94       20.15     19.14 o 
   5   7   6      687.23      706.04     53.43 o 
   6   7   6       16.85       31.12     18.06 o 
   0   8   6     2939.78     3137.64     88.34 o 
   1   8   6      182.22      225.29     18.89 o 
   2   8   6      535.68      549.13     26.26 o 
   3   8   6       56.05       49.15     13.49 o 
   4   8   6       78.64       55.88     29.28 o 
   5   8   6       30.73       31.92     13.65 o 
   1   9   6      200.44      221.58     17.94 o 
   2   9   6     1180.22     1161.86     62.73 o 
   3   9   6        9.48       -2.61      9.39 o 
   4   9   6       89.57       86.12     17.13 o 
   0  10   6      955.99     1027.55     55.93 o 
   1  10   6       45.27       45.80     14.62 o 
   2  10   6      557.54      551.95     29.02 o 
   3  10   6       77.65       78.00     18.39 o 
   1  11   6     1208.07     1243.89     46.65 o 
   2  11   6       64.88       38.99     17.54 o 
                                                 
